# Supplementary material for: Generative AI, Cognitive Offloading, and Learner Agency in Higher Education: A Scoping Review
Source: Behav Sci (Basel). 2026 Jul 8;16(7):1150. doi: 10.3390/bs16071150 (PMC13405335; doi:10.3390/bs16071150)
Supplement: Supplementary file 1 [file behavsci-16-01150-s001.zip]

Archive with 2 entries (2 files):
- Supplementary_Table_S1_Complete charting matrix of the included studies (n = 123).xlsx
- Supplementary_Table_S2_Full-text ex-clusion reasons and screening reliability information.xlsx
