# Supplementary material for: Generative AI, Cognitive Offloading, and Learner Agency in Higher Education: A Scoping Review
Source: Behav Sci (Basel). 2026 Jul 8;16(7):1150. doi: 10.3390/bs16071150 (PMC13405335; doi:10.3390/bs16071150)
Supplement: Supplementary file 1 [file behavsci-16-01150-s001.zip › Supplementary_Table_S1_Complete charting matrix of the included studies (n = 123).xlsx]

## Sheet: Included_studies_n123
Title	Authors	Year	Journal / Source	Database source verified from	Document type	Language	Country / region	Educational context	Participant group	GenAI tool / platform	Learning task / activity
Empowerment or dependency? A systematic review of the impacts of intelligent assessment and generative AI on learners’ self-beliefs and cognitive agency in music education	Peng X.; Sun K.; Shan X.; Zhang J.	2026	Frontiers in Psychology	Scopus	Review	English	China; Korea	language/EFL/ESL; writing/feedback; research/postgraduate learning; STEM/problem solving; discipline-specific higher education	EFL/ESL learners	GenAI tool	problem solving/programming/STEM task; assessment/reflection/metacognitive task; creative/design task
Research on the application behavior of generative artificial intelligence learning of college students based on self-determination theory	Fang X.; Feng J.	2026	Frontiers in Psychology	Scopus	Article	English	China; Korea; United States; Japan	language/EFL/ESL; research/postgraduate learning; STEM/problem solving	undergraduate/university students; EFL/ESL learners	ChatGPT; GenAI tool	research/thesis/postgraduate task
Supporting learner agency in collaborative writing with generative AI	Kim, Sujin;So, Hyo‐Jeong;Park, Kyudong	2026	British Journal of Educational Technology	ProQuest Education Collection via ProQuest Social Science Premium Collection	Journal Article	English	Korea; United States	writing/feedback; research/postgraduate learning; STEM/problem solving; discipline-specific higher education	undergraduate/university students	LLM-based tool; GenAI tool	writing/revision/feedback
From Self-Learners to System-Dependents: The Negative Effects of AI on EFL Autonomy in Jordan	Rababah L.M.; Al-Namarneh S.I.M.S.; Rababah H.A.; Ismail I.A.	2026	Digital Technologies Research and Applications	Scopus	Article	English	Jordan	language/EFL/ESL; writing/feedback; research/postgraduate learning; STEM/problem solving; discipline-specific higher education	undergraduate/university students; EFL/ESL learners	ChatGPT; Grammarly; DeepL; GenAI tool	problem solving/programming/STEM task; language learning/communication
ChatGPT use in higher education writing and its relationship with critical thinking autonomy struggle and authorship	Hamsiah, Andi;Rizal, Andi;Malik, Agung Rinaldy	2026	Discover Education	ProQuest Education Collection via ProQuest Social Science Premium Collection	Journal Article	English	Indonesia	language/EFL/ESL; writing/feedback; STEM/problem solving	undergraduate/university students; EFL/ESL learners	ChatGPT; LLM-based tool; GenAI tool	writing/revision/feedback
THE ROLE OF GENERATIVE AI IN ENHANCING OR UNDERMINING AUTONOMOUS LEARNING IN HIGHER EDUCATION	Shoukat R.; Parveen K.; Iqbal A.; Shafiq M.; Huang Q.	2026	Journal of Educators Online	Scopus	Article	English	United States	writing/feedback; research/postgraduate learning; STEM/problem solving; discipline-specific higher education	undergraduate/university students; postgraduate/graduate students	ChatGPT; GenAI tool	writing/revision/feedback
Enhancing or eroding? Exploring how generative artificial intelligence usage influences college students’ critical thinking disposition	Wang Z.; Li W.; Liu F.; Yao J.; Wang Y.	2026	Current Psychology	Scopus	Article	English	China; United States	language/EFL/ESL; research/postgraduate learning; STEM/problem solving; health/medical education	undergraduate/university students; EFL/ESL learners	GenAI tool	problem solving/programming/STEM task; research/thesis/postgraduate task
Enhancing the reading comprehension and autonomy of foreign language students using generative AI-integrated assistant.	Ironsi, Chinaza Solomon ; Bostanci, Hanife Bensen	2026	Frontiers in Education	Ebsco-Education	Article	English	China; Indonesia; Türkiye/Turkey	language/EFL/ESL; writing/feedback; research/postgraduate learning; discipline-specific higher education	EFL/ESL learners	ChatGPT; GenAI tool	reading/summarizing/information evaluation
Contradictions and boundary negotiation in human–ai interaction: Insights into cyborg anxiety and ai literacy among university students	Gao, Hao;Zheng, Yi;Li, Lina	2026	International Journal of Human-Computer Interaction	APA PsycInfo via ProQuest	Journal , Peer Reviewed Journal , Journal Article	English	China	research/postgraduate learning; STEM/problem solving	undergraduate/university students	GenAI tool	research/thesis/postgraduate task; language learning/communication; assessment/reflection/metacognitive task
From metacognitive monitoring to control: How human-AI collaboration influences emergent creativity in higher education.	Jiang, Hulin ; Liu, Yong	2026	Thinking Skills & Creativity	Ebsco-Education	Article	English	China	research/postgraduate learning; discipline-specific higher education	undergraduate/university students	LLM-based tool; GenAI tool	assessment/reflection/metacognitive task; creative/design task
Let technology serve learning: A flipped instructional model with generative ai support to mitigate educational technology risks and strengthen learner agency	Jou, Min;Hao, Yungwei	2026	Interactive Learning Environments	APA PsycInfo via ProQuest	Journal , Peer Reviewed Journal , Journal Article	English	China	language/EFL/ESL; writing/feedback; STEM/problem solving; discipline-specific higher education	EFL/ESL learners	ChatGPT; GenAI tool	writing/revision/feedback; language learning/communication; assessment/reflection/metacognitive task
AI literacy and mediated learner autonomy in ChatGPT-supported EFL writing: a qualitative study at a Palestinian university.	Hamamra, Bilal ; N. Khlaif, Zuheir ; Mahamid, Nejme	2026	International Journal of Educational Technology in Higher Education	Ebsco-Education	Article	English	Palestine	language/EFL/ESL; writing/feedback; research/postgraduate learning; STEM/problem solving	undergraduate/university students; postgraduate/graduate students; EFL/ESL learners	ChatGPT; LLM-based tool; GenAI tool	writing/revision/feedback; language learning/communication
Students’ engagement with generative AI in academic learning: A self-determination theory and epistemic network analysis study	Isaeva R.; Caner H.N.; Caner M.; Giray L.; Karadag E.	2026	Computers and Education: Artificial Intelligence	Scopus	Article	English	Turkey; United States	language/EFL/ESL; research/postgraduate learning; STEM/problem solving; discipline-specific higher education	undergraduate/university students; postgraduate/graduate students; EFL/ESL learners	GenAI tool	problem solving/programming/STEM task
In GenAI we trust: An investigation of university students’ reliance on and resistance to generative AI in language learning	Wang F.; Li N.; Cheung A.C.K.; Wong G.K.W.	2025	International Journal of Educational Technology in Higher Education	Scopus	Article	English	China	language/EFL/ESL; research/postgraduate learning; discipline-specific higher education	undergraduate/university students	GenAI tool	language learning/communication
Beyond Automation: Cultivating Self-Regulated Learning through AI and Reflective Practice	Dang A.-H.; Huynh V.-S.; Nguyen D.-D.; Baek Y.	2026	Technology, Knowledge and Learning	Scopus	Article	English	Vietnam; United States	language/EFL/ESL; writing/feedback; research/postgraduate learning; discipline-specific higher education	undergraduate/university students; EFL/ESL learners	ChatGPT	language learning/communication; assessment/reflection/metacognitive task
Scaffolding Generative AI as a Tutor: A Quasi-Experimental Study of Learning Outcomes and Motivational, Cognitive and Metacognitive Processes.	Melanou, Chrysanthi ; Beege, Maik	2026	Education Sciences	Ebsco-Education	Article	English	not clearly identifiable from title/abstract fields	language/EFL/ESL; research/postgraduate learning; discipline-specific higher education	EFL/ESL learners	GenAI tool	assessment/reflection/metacognitive task
Human–AI Co-intelligence in higher education: reframing student agency and learning strategies among Taiwanese undergraduates in the ChatGPT era	Chu K.-M.; Chan H.-C.	2026	Education and Information Technologies	Scopus	Article	English	China	language/EFL/ESL; research/postgraduate learning; STEM/problem solving; discipline-specific higher education	undergraduate/university students; EFL/ESL learners	ChatGPT; LLM-based tool; GenAI tool	reading/summarizing/information evaluation; problem solving/programming/STEM task; language learning/communication
When learning meets the machine: How AI-assisted tools reshape deep and surface learning in higher education	Abbas Z.; Zhang J.; Junaid M.	2026	Computers in Human Behavior Reports	Scopus	Article	English	China	language/EFL/ESL; writing/feedback; STEM/problem solving	undergraduate/university students; EFL/ESL learners	ChatGPT; Microsoft Copilot; LLM-based tool; GenAI tool	problem solving/programming/STEM task; language learning/communication; assessment/reflection/metacognitive task
Pedagogical Applications of Generative AI in Higher Education: A Systematic Review of the Field	Yufeng Qian	2025	TechTrends: Linking Research and Practice to Improve Learning	Ebsco-ERIC	Journal Articles ; Information Analyses ; Reports - Research	eng	United States	research/postgraduate learning; STEM/problem solving; discipline-specific higher education	higher education learners/students	ChatGPT; LLM-based tool; GenAI tool	problem solving/programming/STEM task
The impact of technostress and generative AI on EFL mathematic metacognitive reading strategies and digital classroom burnout in SDG-aligned education	Jingjing Q.; Yan Z.; Xiaobing X.; Li L.; Nusrat A.	2026	Scientific Reports	Scopus	Article	English	China; United States	language/EFL/ESL; STEM/problem solving; discipline-specific higher education	undergraduate/university students; EFL/ESL learners	ChatGPT; LLM-based tool; GenAI tool	reading/summarizing/information evaluation; language learning/communication; assessment/reflection/metacognitive task
Investigating L2 Learners' Task Motivation in Mandarin Chinese Essay Writing: The Role of ChatGPT in AI-Mediated Learning.	Zhou, Xiaosheng	2026	AERA Open	Ebsco-Education	Article	English	China	language/EFL/ESL; writing/feedback; research/postgraduate learning	EFL/ESL learners	ChatGPT; Grammarly; GenAI tool	writing/revision/feedback
Generative AI in EFL contexts: Q-methodological analysis of cognitive dissonance patterns and self-regulation strategies among Chinese tertiary learners	Zheng C.; Wang Y.	2026	Acta Psychologica	Scopus	Article	English	China	language/EFL/ESL; writing/feedback; research/postgraduate learning; discipline-specific higher education	undergraduate/university students; EFL/ESL learners	ChatGPT; LLM-based tool; GenAI tool	language learning/communication
Unpacking the relationship between self-control and academic engagement: The mediating role of meaning in life and the moderating role of GenAI dependence	Chen, Xi;Cui, Mingyue;Sun, Pu;Xu, Xiaohong;Ma, Ke;Yan, Ling	2026	BMC Psychology	APA PsycInfo via ProQuest	Journal , Peer Reviewed Journal , Journal Article	English	China; United States	research/postgraduate learning	undergraduate/university students	GenAI tool	reading/summarizing/information evaluation; research/thesis/postgraduate task; creative/design task
Qualitative insights into EFL students’ use of ChatGPT-assisted autonomous learning for enhancing self-directed learning in Palestinian higher education	Al-atrash A.; Hamdan M.; Dweikat K.	2026	Discover Global Society	Scopus	Article	English	Palestine	language/EFL/ESL; writing/feedback; research/postgraduate learning	undergraduate/university students; postgraduate/graduate students; EFL/ESL learners	ChatGPT; GenAI tool	language learning/communication
AI chatbot-assisted vocabulary learning: Relationships with self-regulation, motivation, and performance among Chinese private college students	Hao C.; Xu W.; Halim H.B.A.; Hao M.	2025	Language Teaching Research	Scopus	Article	English	China; Malaysia	language/EFL/ESL; writing/feedback; research/postgraduate learning	undergraduate/university students; EFL/ESL learners	LLM-based tool	problem solving/programming/STEM task; research/thesis/postgraduate task; assessment/reflection/metacognitive task
Generative AI an academic equalizer? The differential impact of AI-assisted learning on self-efficacy and intrinsic motivation among university students	Shao H.; Wang R.	2026	Frontiers in Psychology	Scopus	Article	English	China; Spain	writing/feedback; research/postgraduate learning; STEM/problem solving; discipline-specific higher education	undergraduate/university students	ChatGPT; LLM-based tool; GenAI tool	writing/revision/feedback; problem solving/programming/STEM task; research/thesis/postgraduate task
Cognitive load pathways linking generative AI dependency to university students' higher-order thinking skills and academic enjoyment	Zhang H.; Jiang R.	2026	Education and Information Technologies	Scopus	Article	English	China; Thailand; United States	writing/feedback; research/postgraduate learning; STEM/problem solving; discipline-specific higher education	undergraduate/university students; postgraduate/graduate students	ChatGPT; LLM-based tool; GenAI tool	problem solving/programming/STEM task; assessment/reflection/metacognitive task; creative/design task
The Role of Critical Thinking on Undergraduates' Reliance Behaviours on Generative AI in Problem-Solving	Chenyu Hou ; Gaoxia Zhu ; Vidya Sudarshan	2025	British Journal of Educational Technology	Ebsco-ERIC	Journal Articles ; Reports - Research	eng	not clearly identifiable from title/abstract fields	language/EFL/ESL; research/postgraduate learning; STEM/problem solving	undergraduate/university students; postgraduate/graduate students; EFL/ESL learners	GenAI tool	problem solving/programming/STEM task
Paradox of AI in Higher Education: Qualitative Inquiry Into AI Dependency Among Educators in Palestine.	Alhur, Anas Ali ; Khlaif, Zuheir N ; Hamamra, Bilal ; Hussein, Elham	2025	JMIR Medical Education	Ebsco-Education	Article	English	Saudi Arabia; Palestine	writing/feedback; research/postgraduate learning; health/medical education; discipline-specific higher education	postgraduate/graduate students; health/medical students	ChatGPT; GenAI tool	writing/revision/feedback; research/thesis/postgraduate task; creative/design task
The influence of learning motivation and procrastination on ChatGPT dependence	Galindo-Dominguez, H; Sainz-de-la-Maza, M; Campo, L; Losada-Iglesias, D	2026	RIED-REVISTA IBEROAMERICANA DE EDUCACION A DISTANCIA	Web of Science Core Collection	Article	English	United States	general higher education	undergraduate/university students	ChatGPT; GenAI tool	general higher education learning task
Toward a ‘More-Than-Digital’ AI Literacy: Reimagining Agency and Authorship in the Postdigital Era with ChatGPT	Jiang, Jialei;Vetter, Matthew A.;Lucia, Brent	2024	Postdigital Science and Education	ProQuest Education Collection via ProQuest Social Science Premium Collection	Journal Article	English	United States; India	language/EFL/ESL; writing/feedback; research/postgraduate learning; STEM/problem solving; discipline-specific higher education	undergraduate/university students; postgraduate/graduate students	ChatGPT	writing/revision/feedback; problem solving/programming/STEM task; research/thesis/postgraduate task
How self-efficacy influences Chinese university students' GenAI dependency: A study of the mediating roles of social anxiety and rumination and the moderating role of mindfulness	Li Y.; Zhou H.; Quan W.; Yang L.; He L.	2026	Acta Psychologica	Scopus	Article	English	China	STEM/problem solving	undergraduate/university students	GenAI tool	problem solving/programming/STEM task
Generative ai use in efl writing: Associations with originality, critical reasoning, and metacognitive engagement in a turkish higher education context	Tekir, Serpil	2026	Computer Assisted Language Learning	APA PsycInfo via ProQuest	Journal , Peer Reviewed Journal , Journal Article	English	Turkey; United States; Türkiye/Turkey	language/EFL/ESL; writing/feedback	undergraduate/university students; EFL/ESL learners	ChatGPT; Grammarly; GenAI tool	writing/revision/feedback; language learning/communication; assessment/reflection/metacognitive task
The behavioral determinants of generative AI use and self-directed learning outcomes in higher education	Rahman, Shahedur;Alam, Arshad	2026	Discover Education	ProQuest Education Collection via ProQuest Social Science Premium Collection	Journal Article	English	United States	research/postgraduate learning; discipline-specific higher education	higher education learners/students	ChatGPT; Microsoft Copilot; GenAI tool	creative/design task
From cognitive offloading to learning accountability erosion: How generative ai reshapes students’ epistemic trust and educational engagement	Liu, Yu;Jou, Min;Hao, Yungwei	2026	Interactive Learning Environments	APA PsycInfo via ProQuest	Journal , Peer Reviewed Journal , Journal Article	English	China	language/EFL/ESL; research/postgraduate learning; STEM/problem solving; discipline-specific higher education	EFL/ESL learners	ChatGPT; GenAI tool	problem solving/programming/STEM task
Effects of Artificial Intelligence Feedback on Students' Self-Regulated Learning in Higher Education: A Three-Level Meta-Analysis.	Huang, Chang-Qin ; Lu, Ling-Nuo ; Huang, Qiong-Hao ; Zhang, Yin-Rong ; He, Tao ; Tu, Yun-Fang ; Hwang, Gwo-Jen	2026	Educational Psychology Review	Ebsco-Education	Literature Review	English	not clearly identifiable from title/abstract fields	writing/feedback; research/postgraduate learning; STEM/problem solving; discipline-specific higher education	higher education learners/students	GenAI tool	writing/revision/feedback
Generative ai chatbots in higher education: Addiction, cognitive offloading, and the role of ai literacy	Zahid, Hasan;Danish, Muhammad;Ali, Saqib;Huo, Chunhui;Khalid, Nadeem	2026	Interactive Learning Environments	APA PsycInfo via ProQuest	Journal , Peer Reviewed Journal , Journal Article	English	China; Australia; Pakistan	research/postgraduate learning; discipline-specific higher education	undergraduate/university students	ChatGPT; LLM-based tool; GenAI tool	research/thesis/postgraduate task; assessment/reflection/metacognitive task; creative/design task
The agency gap: perceived human AI agency, reflection and generative AI learning across UK and China based higher education contexts	Essien A.; Zhou X.; Kremantzis M.; Teng D.	2026	Studies in Higher Education	Scopus	Article	English	China; United Kingdom	language/EFL/ESL; discipline-specific higher education	undergraduate/university students; EFL/ESL learners	GenAI tool	language learning/communication; assessment/reflection/metacognitive task
Does generative AI dependence foster creativity? Evidence from sports undergraduates	Gu W.	2026	PLOS ONE	Scopus	Article	English	China; United States	research/postgraduate learning; STEM/problem solving; discipline-specific higher education	undergraduate/university students	ChatGPT; GenAI tool	creative/design task
How students make sense of ChatGPT in digital literacy education: reflections on ethics, dependency, emotion, and evaluation	Anggraini C.N.; Rachmadania N.; Nugroho C.; Wulandari A.; Rina N.	2026	Frontiers in Political Science	Scopus	Article	English	Indonesia; United States	language/EFL/ESL; writing/feedback; research/postgraduate learning; STEM/problem solving; discipline-specific higher education	undergraduate/university students; EFL/ESL learners	ChatGPT; LLM-based tool; GenAI tool	language learning/communication; assessment/reflection/metacognitive task
Tool, tutor, or crutch?: A grounded theory of cognitive scaffolding and offloading in AI-assisted programming education.	Liu, Dandan ; Fan, Guangrui ; Pan, Lihu	2026	International Journal of STEM Education	Ebsco-Education	Article	English	China; Malaysia	research/postgraduate learning; STEM/problem solving; discipline-specific higher education	undergraduate/university students; postgraduate/graduate students	ChatGPT; Microsoft Copilot; GenAI tool	problem solving/programming/STEM task
Beyond the interface: Supporting beginner-level CEFR mediation and learner autonomy with ChatGPT	Lukešová A.; Jennings P.J.	2025	Language Teaching Research	Scopus	Article	English	Spain	language/EFL/ESL; writing/feedback; research/postgraduate learning	undergraduate/university students; EFL/ESL learners	ChatGPT; Microsoft Copilot; LLM-based tool	writing/revision/feedback; problem solving/programming/STEM task; research/thesis/postgraduate task
AI-mediated feedback in English learning: Moroccan graduate students’ accounts of motivation, autonomy, and trust conditions	Alaoui Mhamdi N.	2026	Computers and Education Open	Scopus	Article	English	Morocco	language/EFL/ESL; writing/feedback; research/postgraduate learning; STEM/problem solving	postgraduate/graduate students; EFL/ESL learners	ChatGPT	writing/revision/feedback
ChatGPT's Impact on ESP Writing Proficiency and Learner Autonomy: An Experimental Study.	MOHAMED, AMR M. ; DEEN, ABDUL AZIZ MOHAMED MOHAMED ALI EL ; ABUKHAIT, REEMA O. ; DAHLEB, FATMA ; KHAN, YASMINE B. ; JMAIEL, HASSEN A.	2025	Technology in Language Teaching & Learning	EBSCOhost	Article	English	Saudi Arabia	language/EFL/ESL; writing/feedback; STEM/problem solving; health/medical education; discipline-specific higher education	undergraduate/university students; EFL/ESL learners	ChatGPT; GenAI tool	writing/revision/feedback
The Impact of Generative Artificial Intelligence Tools on College Students' Critical Thinking and Autonomous Learning Ability.	QI Jia ; XU Yanru ; LIU Ji'an ; XUE Kai	2025	Frontiers of Education in China	Ebsco-Education	Article	English	China; United States	research/postgraduate learning	undergraduate/university students; postgraduate/graduate students	ChatGPT; LLM-based tool; GenAI tool	reading/summarizing/information evaluation; research/thesis/postgraduate task; creative/design task
From Social Drivers to Sustainable AI Usage and Dependency in Higher Education: Roles of Trust, Perceived Competence, and Perceived Intelligence	Kalimira A.M.; Jazayeri K.	2026	Sustainability (Switzerland)	Scopus	Article	English	Turkey; United States	language/EFL/ESL; writing/feedback; research/postgraduate learning; STEM/problem solving	undergraduate/university students; EFL/ESL learners	GenAI tool	writing/revision/feedback; reading/summarizing/information evaluation; problem solving/programming/STEM task
Generative AI dependency: the emerging academic crisis and its impact on student performance—a case study of a university in Zimbabwe.	Revesai, Zvinodashe	2025	Cogent Education	Ebsco-Education	Article	English	United States; United Kingdom	writing/feedback; research/postgraduate learning	undergraduate/university students; postgraduate/graduate students	ChatGPT; Microsoft Copilot; LLM-based tool; GenAI tool	writing/revision/feedback; reading/summarizing/information evaluation; research/thesis/postgraduate task
Impact of generative AI tools on students’ productivity and critical thinking	Bhatia A.; Yadav P.; Sharma A.	2026	EDPACS	Scopus	Article	English	United States; India	language/EFL/ESL; writing/feedback; research/postgraduate learning; STEM/problem solving	undergraduate/university students; EFL/ESL learners	ChatGPT; Grammarly; GenAI tool	reading/summarizing/information evaluation; research/thesis/postgraduate task; language learning/communication
Evaluating AI-Powered Applications for Enhancing Undergraduate Students’ Metacognitive Strategies, Self-Determined Motivation, and Social Learning in English Language Education	Zhai Y.; Nezakatgoo B.	2025	Scientific Reports	Scopus	Article	English	China	language/EFL/ESL; research/postgraduate learning; STEM/problem solving; discipline-specific higher education	undergraduate/university students; postgraduate/graduate students; EFL/ESL learners	ChatGPT; GenAI tool	assessment/reflection/metacognitive task
A Systematic Literature Review on the Pedagogical Implications and Impact of GenAI on Students’ Critical Thinking	Balart T.; Díaz B.; Shryock K.	2026	Algorithms	Scopus	Review	English	United States	language/EFL/ESL; writing/feedback; research/postgraduate learning; STEM/problem solving; discipline-specific higher education	EFL/ESL learners	ChatGPT; Microsoft Copilot; LLM-based tool; GenAI tool	problem solving/programming/STEM task
Enhancing Critical Thinking Skills in ChatGPT-Human Interaction: A Scoping Review	Raitskaya L.; Tikhonova E.	2025	Journal of Language and Education	Scopus	Review	English	not clearly identifiable from title/abstract fields	language/EFL/ESL; writing/feedback; research/postgraduate learning; STEM/problem solving; discipline-specific higher education	undergraduate/university students; EFL/ESL learners	ChatGPT; GenAI tool	writing/revision/feedback; problem solving/programming/STEM task; research/thesis/postgraduate task
How high-school pressure and autonomy support are linked to dual AI learning pathways: A cross-contextual SEM analysis	Qinjie S.; Arunrugstichai W.	2026	Computers and Education: Artificial Intelligence	Scopus	Article	English	China; Thailand; Vietnam	writing/feedback; research/postgraduate learning	undergraduate/university students	ChatGPT; GenAI tool	general higher education learning task
Instructor‐Driven GenAI Feedback as a Pathway to AI Literacy in Postsecondary Courses in China.	Delanoy, Nadia ; Chen, Danni	2026	European Journal of Education	Ebsco-Education	Article	English	China	language/EFL/ESL; writing/feedback; research/postgraduate learning; STEM/problem solving; discipline-specific higher education	undergraduate/university students; postgraduate/graduate students	GenAI tool	writing/revision/feedback
Development and implementation of a generative AI-based personalized recommender system to improve students’ self-regulated learning and academic performance	Luo, Xinyi;Wang, Sikai;Hew, Khe Foon	2026	Computers & Education	APA PsycInfo via ProQuest	Journal , Peer Reviewed Journal , Journal Article	English	China	language/EFL/ESL; writing/feedback; research/postgraduate learning; STEM/problem solving	postgraduate/graduate students; EFL/ESL learners	LLM-based tool; GenAI tool	problem solving/programming/STEM task
Generative AI and Critical Thinking in Higher Education: Students’ Narratives of Cognitive Offloading	Roy B.K.; Jony M.S.	2026	Journal of Interdisciplinary Studies in Education	Scopus	Article	English	not clearly identifiable from title/abstract fields	language/EFL/ESL; research/postgraduate learning; STEM/problem solving; discipline-specific higher education	undergraduate/university students; EFL/ESL learners	LLM-based tool; GenAI tool	reading/summarizing/information evaluation; problem solving/programming/STEM task; research/thesis/postgraduate task
Unpacking how humanities and social sciences undergraduate students maintain agency in genai-assisted learning	Ge, Zi-Gang;Li, Qing	2026	Interactive Learning Environments	APA PsycInfo via ProQuest	Journal , Peer Reviewed Journal , Journal Article	English	China; United States	writing/feedback; research/postgraduate learning; STEM/problem solving; discipline-specific higher education	undergraduate/university students; postgraduate/graduate students	GenAI tool	reading/summarizing/information evaluation; problem solving/programming/STEM task; language learning/communication
The Application of ChatGPT in Chinese MTI Students' Autonomous Learning.	Xiaoyan He ; Myoung Sook Kang	2025	Arab World English Journal	Ebsco-Education	Article	English	China; Malaysia	language/EFL/ESL; writing/feedback; discipline-specific higher education	postgraduate/graduate students	ChatGPT; GenAI tool	writing/revision/feedback; language learning/communication
Self-regulation and overreliance on artificial intelligence: Unpacking a paradox through a mixed-methods study in higher education.	Galindo-Domínguez, Héctor ; Delgado, Nahia ; Sainz-de-la-Maza, Martín ; Etxabe, Jose-María	2026	Computers in Human Behavior	Ebsco-Education	Article	English	Spain	language/EFL/ESL; STEM/problem solving; discipline-specific higher education	undergraduate/university students; EFL/ESL learners	ChatGPT; GenAI tool	problem solving/programming/STEM task; creative/design task
Metacognitions about Generative AI Use: Psychometric and Network Analysis among Chinese College Students	Yuntian Xie ; Ying Li ; Taowen Yu ; Yuxuan Liu	2025	Education and Information Technologies	Ebsco-ERIC	Journal Articles ; Reports - Research ; Information Analyses	eng	China	language/EFL/ESL; discipline-specific higher education	undergraduate/university students; EFL/ESL learners	GenAI tool	reading/summarizing/information evaluation; research/thesis/postgraduate task; assessment/reflection/metacognitive task
Chatgpt addiction predicted by openness to using new technology and self-efficacy, and reflected in continuous intention	Lin, Ming-Yu;Hong, Jon-Chao;Tai, Kai-Hsin;Jiang, Pin-Hui	2025	Interactive Learning Environments	APA PsycInfo via ProQuest	Journal , Peer Reviewed Journal , Journal Article	English	China	language/EFL/ESL; research/postgraduate learning; discipline-specific higher education	undergraduate/university students; EFL/ESL learners	ChatGPT	language learning/communication
Perceptions and Acceptance of Generative Artificial Intelligence Influencing Chinese EFL Learners’ Engagement in Informal Digital Learning of English: Mediating Roles of Self-Efficacy and Motivation	Liu J.; Liu M.; Yao Y.; Li D.	2026	International Journal of Applied Linguistics (United Kingdom)	Scopus	Article	English	China	language/EFL/ESL	EFL/ESL learners	GenAI tool	language learning/communication
Hooked on help: Student overreliance on ChatGPT in higher education	Farhat Z.	2025	Journal of Information Technology Teaching Cases	Scopus	Article	English	not clearly identifiable from title/abstract fields	language/EFL/ESL; writing/feedback; research/postgraduate learning; health/medical education; discipline-specific higher education	undergraduate/university students; EFL/ESL learners; health/medical students	ChatGPT; GenAI tool	writing/revision/feedback; reading/summarizing/information evaluation; research/thesis/postgraduate task
Development and validation of the AI Dependence Scale for Chinese undergraduates and a preliminary exploration	Wu, Houyu;Ni, Haiyang;Luo, Wenfu;Wu, Tenglong	2026	Frontiers in Psychology	APA PsycInfo via ProQuest	Journal , Peer Reviewed Journal , Journal Article	English	China; Korea; Malaysia; Indonesia; Pakistan	research/postgraduate learning; discipline-specific higher education	undergraduate/university students	ChatGPT; GenAI tool	research/thesis/postgraduate task; assessment/reflection/metacognitive task; creative/design task
Inclusive co-creation with adults with Down syndrome: a sequential psychological model of self-worth, creative competence, and creative self-efficacy in AI-supported design education.	Chen, Yen-Chang ; Huang, Yi-Ting	2026	Frontiers in Education	Ebsco-Education	Article	English	China; Spain	research/postgraduate learning; discipline-specific higher education	undergraduate/university students; postgraduate/graduate students	GenAI tool	creative/design task
From AI literacy to cognitive AI safety: rethinking safe AI use in education	Zainuddin Z.; Churiyah M.; Xiaoyu W.; Halili S.H.	2026	Interactive Technology and Smart Education	Scopus	Article	English	Malaysia; Indonesia; Australia	research/postgraduate learning; STEM/problem solving; discipline-specific higher education	undergraduate/university students	ChatGPT; GenAI tool	problem solving/programming/STEM task; creative/design task
The paradox of self-efficacy and technological dependence: Unraveling generative AI's impact on university students' task completion	Zhang, Ling;Xu, Junzhou	2025	The Internet and Higher Education	APA PsycInfo via ProQuest	Journal , Peer Reviewed Journal , Journal Article	English	China; United States	writing/feedback; discipline-specific higher education	undergraduate/university students	GenAI tool	problem solving/programming/STEM task
The Impact of Prompt Engineering and a Generative AI-Driven Tool on Autonomous Learning: A Case Study.	Mzwri, Kovan ; Turcsányi-Szabo, Márta	2025	Education Sciences	Ebsco-Education	Article	English	United States	language/EFL/ESL; writing/feedback; research/postgraduate learning; discipline-specific higher education	undergraduate/university students; postgraduate/graduate students	LLM-based tool; GenAI tool	problem solving/programming/STEM task
Exploring EFL students' effective use of GenAI in writing: Interplay of self-regulation, critical thinking, growth mindset, general writing competence, and GenAI literacy.	Tian, Sha ; Xiang, Han	2026	Education & Information Technologies	Ebsco-Education	Article	English	not clearly identifiable from title/abstract fields	language/EFL/ESL; writing/feedback; research/postgraduate learning	EFL/ESL learners	ChatGPT; LLM-based tool; GenAI tool	writing/revision/feedback; language learning/communication
Promoting Interdisciplinary Learning with Generative AI through Self-Regulated Scaffolding	Qi Xia ; Yiming Yang ; Wenlang Wang ; Hongbiao Yin	2026	Journal of Computer Assisted Learning	Ebsco-ERIC	Journal Articles ; Reports - Research	eng	China	language/EFL/ESL; research/postgraduate learning; STEM/problem solving; discipline-specific higher education	undergraduate/university students; EFL/ESL learners	GenAI tool	research/thesis/postgraduate task; language learning/communication; assessment/reflection/metacognitive task
The impact of generative artificial intelligence (GenAI) on university students’ learning agency: A mixed-methods study	Xia L.; Zhang L.; Shen K.; Dong Y.	2026	Teaching in Higher Education	Scopus	Article	English	China	language/EFL/ESL; research/postgraduate learning; discipline-specific higher education	undergraduate/university students; postgraduate/graduate students; EFL/ESL learners	GenAI tool	assessment/reflection/metacognitive task
Developing and Validating the Student Learning Agency Scale in Generative Artificial Intelligence (AI)-Supported Contexts	Liangliang Xia ; Kexin Shen ; Herui Sun ; Xin An ; Yan Dong	2025	Education and Information Technologies	Ebsco-ERIC	Journal Articles ; Reports - Research	eng	not clearly identifiable from title/abstract fields	language/EFL/ESL; STEM/problem solving; discipline-specific higher education	undergraduate/university students; EFL/ESL learners	ChatGPT; GenAI tool	reading/summarizing/information evaluation; language learning/communication; assessment/reflection/metacognitive task
Effect of GenAI dependency on university students’ academic achievement: The mediating role of self-efficacy and moderating role of perceived teacher caring	Jia, Wenxiu;Pan, Li;Neary, Siobhan	2025	Behavioral Sciences	APA PsycInfo via ProQuest	Journal , Peer Reviewed Journal , Journal Article	English	China; United States	writing/feedback; research/postgraduate learning; STEM/problem solving	undergraduate/university students	GenAI tool	problem solving/programming/STEM task; research/thesis/postgraduate task; creative/design task
From trust to dependency: how generative AI attributes and organisational support shape student use of generative AI	Wang H.; Tian J.	2026	Education and Information Technologies	Scopus	Article	English	China; United States	STEM/problem solving	undergraduate/university students	GenAI tool	reading/summarizing/information evaluation; problem solving/programming/STEM task; creative/design task
From Blind Trust to Critical Inquiry: Epistemic Beliefs and Student Engagement with ChatGPT in Higher Education	Rind I.A.; Bhatti J.; Chellappan K.	2026	Jurnal Kejuruteraan	Scopus	Article	English	Malaysia; Pakistan	language/EFL/ESL; writing/feedback; research/postgraduate learning; STEM/problem solving	undergraduate/university students; postgraduate/graduate students; EFL/ESL learners	ChatGPT; LLM-based tool; GenAI tool	problem solving/programming/STEM task
Integrating critical thinking and artificial intelligence in higher education: A bibliometric and systematic review of skills and strategies	Salido A.; Syarif I.; Sitepu M.S.; Suparjan; Wana P.R.; Taufika R.; Melisa R.	2025	Social Sciences and Humanities Open	Scopus	Review	English	Indonesia	language/EFL/ESL; writing/feedback; research/postgraduate learning; STEM/problem solving; discipline-specific higher education	postgraduate/graduate students; EFL/ESL learners	ChatGPT; GenAI tool	problem solving/programming/STEM task
Self-efficacy and instructor support as determinants of ChatGPT effectiveness in student learning	Mohamud A.J.; Nor M.A.; Sahane M.; Dirie A.M.	2026	Discover Artificial Intelligence	Scopus	Article	English	United States	writing/feedback; research/postgraduate learning; STEM/problem solving; discipline-specific higher education	undergraduate/university students	ChatGPT; GenAI tool	writing/revision/feedback; research/thesis/postgraduate task; creative/design task
Project-based learning as a pathway to writing autonomy and responsible AI use in university EFL learners.	Alvarado-Mendoza, Mario ; Gurrero-Jadan, Melissa ; Sandoval-Ortiz, Francisco ; Contreras-Falcones, Alexis	2026	Frontiers in Education	Ebsco-Education	Article	English	Thailand; United States	language/EFL/ESL; writing/feedback; STEM/problem solving; discipline-specific higher education	EFL/ESL learners	ChatGPT; GenAI tool	writing/revision/feedback; language learning/communication
Modelling economics students’ use of ChatGPT and academic performance: insights from self-determination theory and epistemic curiosity	Acquah B.Y.S.; Arthur F.; Salifu I.; Mensah E.; Opoku E.; Nortey S.A.; Tetteh S.A.	2025	Discover Artificial Intelligence	Scopus	Article	English	United States; Ghana	writing/feedback; STEM/problem solving; discipline-specific higher education	higher education learners/students	ChatGPT; GenAI tool	problem solving/programming/STEM task
Undergraduate students’ perceptions of generative artificial intelligence as a predictor of learning autonomy in Ghana	Essel H.B.; Vlachopoulos D.; Johnson E.E.; Quansah E.K.	2026	Discover Artificial Intelligence	Scopus	Article	English	Ghana	research/postgraduate learning; discipline-specific higher education	undergraduate/university students; postgraduate/graduate students	ChatGPT; Microsoft Copilot; GenAI tool	research/thesis/postgraduate task; creative/design task
Investigating the antecedents and consequences of trust in ChatGPT across cultures: a learner-centric perspective	Cheng X.; Wang T.; Ou Y.; Chen Y.	2025	Internet Research	Scopus	Article	English	China; United States	writing/feedback; research/postgraduate learning; health/medical education; discipline-specific higher education	undergraduate/university students; health/medical students	ChatGPT; GenAI tool	research/thesis/postgraduate task; creative/design task
The impact of maladaptive perfectionism on AI dependence among college students: The mediating role of self-control and the moderating role of academic engagement	Sun P.; Li J.; Chen X.; Cui M.; Yan L.	2026	Acta Psychologica	Scopus	Article	English	China	language/EFL/ESL; writing/feedback; research/postgraduate learning; STEM/problem solving; discipline-specific higher education	undergraduate/university students; EFL/ESL learners	ChatGPT; DeepL; GenAI tool	writing/revision/feedback; reading/summarizing/information evaluation; problem solving/programming/STEM task
Analysing Nontraditional Students' ChatGPT Interaction, Engagement, Self-Efficacy and Performance: A Mixed-Methods Approach	Mohan Yang ; Shiyan Jiang ; Belle Li ; Kristin Herman ; Tian Luo ; Shanan Chappell Moots ; Nolan Lovett	2025	British Journal of Educational Technology	Ebsco-ERIC	Journal Articles ; Reports - Research	eng	United States; India	language/EFL/ESL; research/postgraduate learning; STEM/problem solving; discipline-specific higher education	postgraduate/graduate students; EFL/ESL learners	ChatGPT; GenAI tool	problem solving/programming/STEM task; research/thesis/postgraduate task; language learning/communication
Empowering ChatGPT with Guidance Mechanism in Blended Learning: Effect of Self-Regulated Learning, Higher-Order Thinking Skills, and Knowledge Construction	Hsin-Yu Lee ; Pei-Hua Chen ; Wei-Sheng Wang ; Yueh-Min Huang ; Ting-Ting Wu	2024	International Journal of Educational Technology in Higher Education	Ebsco-ERIC	Journal Articles ; Reports - Research	eng	China	writing/feedback; research/postgraduate learning; STEM/problem solving	undergraduate/university students; postgraduate/graduate students	ChatGPT	writing/revision/feedback; problem solving/programming/STEM task; research/thesis/postgraduate task
University students’ self-reported reliance on ChatGPT for learning: A latent profile analysis	Stojanov A.; Liu Q.; Koh J.H.L.	2024	Computers and Education: Artificial Intelligence	Scopus	Article	English	United States	writing/feedback; research/postgraduate learning	undergraduate/university students	ChatGPT; LLM-based tool	writing/revision/feedback; reading/summarizing/information evaluation; research/thesis/postgraduate task
ChatGPT and Academic Writing Self-Efficacy: Unveiling Correlations and Technological Dependency among Postgraduate Students.	Bouzar, Abdelouahd ; EL Idrissi, Khaoula ; Ghourdou, Tayeb	2024	Arab World English Journal	Ebsco-Education	Article	English	United States; Morocco	language/EFL/ESL; writing/feedback; research/postgraduate learning	postgraduate/graduate students	ChatGPT; GenAI tool	writing/revision/feedback; research/thesis/postgraduate task
Process Gains, Difficulty Restructuring, and Dependency Risks in AI-Assisted Hardware-Driven Design Education: A Crossover Experimental Study	Lu Y.; Fang Y.; Lu J.; Yuan X.	2026	Applied Sciences (Switzerland)	Scopus	Article	English	United States	research/postgraduate learning; discipline-specific higher education	undergraduate/university students	ChatGPT; GenAI tool	creative/design task
Association Between ChatGPT Reliance, Self-Directed Learning, and Problem-Solving Competencies Among Nursing Students: The Mediating Role of Academic Self-Efficacy in an Analytical Cross-Sectional Design	Elzeky M.E.H.; Alanazi S.; F. M. Shahine N.	2026	Nursing Forum	Scopus	Article	English	Saudi Arabia	research/postgraduate learning; STEM/problem solving; health/medical education; discipline-specific higher education	undergraduate/university students; health/medical students	ChatGPT; GenAI tool	problem solving/programming/STEM task; creative/design task
Over-reliance on Large Language Models in Higher Education: Ethical and Institutional Challenges in Responsible AI Integration	Pachava V.; Lasekan O.A.; Pena M.T.G.; Swaroop K.R.; Guniganti S.	2026	International Research Journal of Multidisciplinary Scope	Scopus	Article	English	India	writing/feedback; research/postgraduate learning; STEM/problem solving; discipline-specific higher education	undergraduate/university students; postgraduate/graduate students	ChatGPT; LLM-based tool	research/thesis/postgraduate task; creative/design task
Revisiting Academic Source Selection: Habit, Dependency, and Cognitive Effort in the Age of GenAI.	Guo, Muqing ; Chow, Winn ; Samadi, Hasti ; Atiq, Arzoo ; Linden, Tanya	2026	Information Systems Education Journal	Ebsco-Education	Article	English	not clearly identifiable from title/abstract fields	writing/feedback; research/postgraduate learning; STEM/problem solving; discipline-specific higher education	undergraduate/university students; postgraduate/graduate students	GenAI tool	writing/revision/feedback; reading/summarizing/information evaluation; problem solving/programming/STEM task
Can genai help undergraduate students become independent writers? An intervention study on its effects on writing motivation, feedback literacy, and self-regulated learning strategies	Lu, Qi;Yao, Yuan;Xiao, Longhai;Zhu, Xinhua;Yin, Hongbiao	2026	Educational Psychology	APA PsycInfo via ProQuest	Journal , Peer Reviewed Journal , Journal Article	English	China; United Kingdom	language/EFL/ESL; writing/feedback; research/postgraduate learning	undergraduate/university students; postgraduate/graduate students	GenAI tool	writing/revision/feedback
From Intention to Reflection: Understanding Self-Directed Learning in the Use of Generative AI in Vietnam.	Le, Diep-Ngoc ; Nguyen, Trinh Thi ; Doan, Huong-Giang Thi ; Trinh, An Dieu ; Pham, Mai-Huong Dinh	2026	Electronic Journal of e-Learning	Ebsco-Education	Article	English	Vietnam	language/EFL/ESL; research/postgraduate learning; discipline-specific higher education	undergraduate/university students; EFL/ESL learners	ChatGPT; GenAI tool	language learning/communication; assessment/reflection/metacognitive task
Society 5.0's rise of GenAI and the impact on critical thinking in DE.	Suliman, Zuleika	2026	Frontiers in Education	Ebsco-Education	Article	English	Brazil	language/EFL/ESL; writing/feedback; research/postgraduate learning; discipline-specific higher education	EFL/ESL learners	ChatGPT; GenAI tool	writing/revision/feedback; research/thesis/postgraduate task; language learning/communication
Enhancing academic performance of business students using generative AI: An interactive-constructive-active-passive (ICAP) self-determination perspective.	Gao, Ziyi ; Cheah, Jun-Hwa ; Lim, Xin-Jean ; Luo, Xi	2024	International Journal of Management Education (Elsevier Science)	Ebsco-Education	Article	English	China; Malaysia; United Kingdom	writing/feedback; research/postgraduate learning; STEM/problem solving; discipline-specific higher education	undergraduate/university students	ChatGPT; DeepL; GenAI tool	writing/revision/feedback; problem solving/programming/STEM task; research/thesis/postgraduate task
A comparative analysis of academic literacy support models: Impacts on self-regulated learning (SRL) for an international student in Australia	Ky M.; Lian A.	2025	Australasian Journal of Educational Technology	Scopus	Article	English	Australia	language/EFL/ESL; writing/feedback; research/postgraduate learning; STEM/problem solving; discipline-specific higher education	postgraduate/graduate students; EFL/ESL learners	ChatGPT	writing/revision/feedback; problem solving/programming/STEM task; research/thesis/postgraduate task
Cognitive Offload Instruction with Generative AI: A Quasi-Experimental Study on Critical Thinking Gains in English Writing	Hong H.; Vate-U-Lan P.; Viriyavejakul C.	2025	Forum for Linguistic Studies	Scopus	Article	English	Thailand	language/EFL/ESL; writing/feedback; research/postgraduate learning; STEM/problem solving; discipline-specific higher education	undergraduate/university students; EFL/ESL learners	ChatGPT; GenAI tool	writing/revision/feedback
Factors Influencing University Students' Intention to Use LLM Agents for Effective Self-Directed Learning: An Extension of the UTAUT Model.	Fan, Jiarong ; Huang, Menghan ; Zhao, Xueyan ; Fang, Yannan ; Zhang, Haoyan ; Lu, Jijian	2026	TechTrends: Linking Research & Practice to Improve Learning	Ebsco-Education	Article	English	China; United States	writing/feedback; STEM/problem solving	undergraduate/university students	LLM-based tool; GenAI tool	reading/summarizing/information evaluation; problem solving/programming/STEM task
Factors influencing critical thinking during AI use among university students: The mediating effects of epistemic laziness and metacognitive weakness	Yurt, Eyüp;Kuşci, Ismail	2025	Current Psychology: A Journal for Diverse Perspectives on Diverse Psychological Issues	APA PsycInfo via ProQuest	Journal , Peer Reviewed Journal , Journal Article	English	United States; Türkiye/Turkey	research/postgraduate learning; STEM/problem solving	undergraduate/university students	ChatGPT; DeepL; Microsoft Copilot; GenAI tool	problem solving/programming/STEM task; assessment/reflection/metacognitive task
Development and Psychometric Evaluation of the GAI-Assisted Programming Learning Readiness Scale for University Students: A Dual-Theory Approach Integrating Social Cognitive Theory and Self-Determination Theory	Huang T.-C.; Tseng H.-P.	2026	European Journal of Education	Scopus	Article	English	China	writing/feedback; research/postgraduate learning; STEM/problem solving; discipline-specific higher education	undergraduate/university students; postgraduate/graduate students	ChatGPT; Microsoft Copilot; GenAI tool	problem solving/programming/STEM task
The Perceived Impact of AI-Assisted Writing Tools on Writing Autonomy, Confidence, and Creativity Among Cambodian First-Year University Students: A Quantitative Study	Pum M.	2026	SAGE Open	Scopus	Article	English	not clearly identifiable from title/abstract fields	language/EFL/ESL; writing/feedback; research/postgraduate learning; STEM/problem solving; discipline-specific higher education	undergraduate/university students	ChatGPT; Grammarly; GenAI tool	writing/revision/feedback; creative/design task
The relationship between college students' AI technology dependence and learning burnout: a chain mediation analysis of technology acceptance and AI self-efficacy	Gu C.; He B.; Zhang X.	2026	Frontiers in Psychology	Scopus	Article	English	China; Malaysia; Australia	research/postgraduate learning; STEM/problem solving; health/medical education	undergraduate/university students; health/medical students	ChatGPT; DeepL; GenAI tool	research/thesis/postgraduate task; language learning/communication; assessment/reflection/metacognitive task
Leveraging Generative AI in Support of Self-Directed Learning: Insights from Student Prompting Practices.	Posavec, Kristina	2026	International Journal of Instruction	Ebsco-Education	Article	English	not clearly identifiable from title/abstract fields	language/EFL/ESL; writing/feedback; research/postgraduate learning; discipline-specific higher education	undergraduate/university students; postgraduate/graduate students; EFL/ESL learners	ChatGPT; Microsoft Copilot; GenAI tool	writing/revision/feedback; reading/summarizing/information evaluation; research/thesis/postgraduate task
Optimizing self-regulated learning: A mixed-methods study on GAI's impact on undergraduate task strategies and metacognition	Wang P.; Liu T.; Yang Y.; Xiang X.	2025	British Journal of Educational Technology	Scopus	Article	English	China; United States	language/EFL/ESL; writing/feedback; research/postgraduate learning	undergraduate/university students; postgraduate/graduate students; EFL/ESL learners	GenAI tool	writing/revision/feedback; reading/summarizing/information evaluation; research/thesis/postgraduate task
Generative Artificial Intelligence as a Linguistic Crutch or Cognitive Scaffold: The Interplay of Self-Beliefs and General English Proficiency in English Medium Instruction	Barış Horzum M.; Soruç A.; Yuksel D.; Pawlak M.	2026	International Journal of Applied Linguistics (United Kingdom)	Scopus	Article	English	Turkey; United States; Türkiye/Turkey	language/EFL/ESL	postgraduate/graduate students	GenAI tool	problem solving/programming/STEM task; assessment/reflection/metacognitive task
Stressed minds, smart tools: How academic expectation stress fuels generative AI dependency in Chinese higher education	Zhang L.; Deng Y.	2026	Internet and Higher Education	Scopus	Article	English	China	writing/feedback; STEM/problem solving; discipline-specific higher education	undergraduate/university students	ChatGPT; GenAI tool	writing/revision/feedback; reading/summarizing/information evaluation; problem solving/programming/STEM task
Understanding the role of AI Chatbots in English self-regulated learning: A dual-stage structural equation modeling and artificial neural network approach	Hsieh C.-C.; Bali S.; Chiu T.K.F.; Yen A.-C.; Liu M.-C.; Chen T.-C.; Ardhyantama V.	2026	Acta Psychologica	Scopus	Article	English	China; Indonesia	language/EFL/ESL; writing/feedback; research/postgraduate learning; STEM/problem solving; discipline-specific higher education	undergraduate/university students; postgraduate/graduate students; EFL/ESL learners	GenAI/LLM tool	language learning/communication
Measuring undergraduate students' reliance on generative AI during problem-solving: Scale development and validation	Hou, Chenyu;Zhu, Gaoxia;Sudarshan, Vidya;Lim, Fun Siong;Ong, Yew Soon	2025	Computers & Education	APA PsycInfo via ProQuest	Journal , Peer Reviewed Journal , Journal Article	English	not clearly identifiable from title/abstract fields	language/EFL/ESL; research/postgraduate learning; STEM/problem solving	undergraduate/university students; postgraduate/graduate students; EFL/ESL learners	GenAI tool	problem solving/programming/STEM task
Prompting Minds: Evaluating how Students Perceive Generative AI’s Critical Thinking Dispositions.	Oliveira, Luciana ; Tavares, Célia ; Strzelecki, Artur ; Silva, Manuel	2025	Electronic Journal of e-Learning	EBSCOhost	Article	English	not clearly identifiable from title/abstract fields	language/EFL/ESL; research/postgraduate learning; STEM/problem solving; discipline-specific higher education	undergraduate/university students; EFL/ESL learners	ChatGPT; GenAI tool	problem solving/programming/STEM task; research/thesis/postgraduate task; language learning/communication
The Impact of Generative AI Use on Graduate Students’ Research Competence: The Mediating Role of Critical Thinking and the Moderating Role of Research Self-Efficacy	Zhu H.; Yang S.	2026	Behavioral Sciences	Scopus	Article	English	United States	writing/feedback; research/postgraduate learning	undergraduate/university students; postgraduate/graduate students	GenAI tool	research/thesis/postgraduate task
The perceived relationship between self-directed learning, active learning, and critical thinking in using GenAI of adult learners in Ghana: An assessment of Gen Z, Millennials, GenX, and Baby Boomers.	Adarkwah, Michael Agyemang	2025	International Journal of Educational Research	Ebsco-Education	Article	English	Ghana	research/postgraduate learning; discipline-specific higher education	higher education learners/students	ChatGPT; GenAI tool	assessment/reflection/metacognitive task
Metacognitive strategy use in GenAI-supported academic reading: a qualitative study of postgraduate students in UK higher education	Dai Y.	2026	Frontiers in Psychology	Scopus	Article	English	China; United States; United Kingdom	language/EFL/ESL; research/postgraduate learning	postgraduate/graduate students; EFL/ESL learners	ChatGPT; GenAI tool	reading/summarizing/information evaluation; research/thesis/postgraduate task; assessment/reflection/metacognitive task
Anxiety and Depression Associated With the Dependent Use of Generative AI in Medical Students: Cross-Sectional Study	Chavez Sosa J.V.; Huancahuire-Vega S.	2026	JMIR Formative Research	Scopus	Article	English	United States	research/postgraduate learning; health/medical education	postgraduate/graduate students; health/medical students	ChatGPT; Microsoft Copilot; GenAI tool	general higher education learning task
ChatGPT as a cognitive crutch: Evidence from a randomized controlled trial on knowledge retention	Barcaui A.	2025	Social Sciences and Humanities Open	Scopus	Article	English	Brazil	writing/feedback; STEM/problem solving	undergraduate/university students	ChatGPT; GenAI tool	writing/revision/feedback
Human-AI collaboration in academic writing: Exploring university students’ agency through a sociocultural lens	Alyasin A.; Shah M.A.	2026	Ampersand	Scopus	Article	English	United States	language/EFL/ESL; writing/feedback; research/postgraduate learning	undergraduate/university students; EFL/ESL learners	ChatGPT; GenAI tool	writing/revision/feedback
The chain mediating effect of academic anxiety and performance expectations between academic self-efficacy and generative AI reliance	Huang T.; Wu C.	2025	Computers and Education Open	Scopus	Article	English	China	language/EFL/ESL; writing/feedback; research/postgraduate learning; health/medical education; discipline-specific higher education	EFL/ESL learners; health/medical students	ChatGPT; GenAI tool	research/thesis/postgraduate task; language learning/communication; assessment/reflection/metacognitive task
Learner agency in revising GenAI‐generated statements of purpose	Jiang, Yuanlan;Wu, Qian;Yang, Yi;Jian, Changle;Zhao, Jing	2026	British Journal of Educational Technology	ProQuest Education Collection via ProQuest Social Science Premium Collection	Journal Article	English	China	language/EFL/ESL; writing/feedback; research/postgraduate learning	EFL/ESL learners	ChatGPT; LLM-based tool; GenAI tool	writing/revision/feedback; reading/summarizing/information evaluation; research/thesis/postgraduate task
Conceptually demystifying the intersection between higher education students’ GenAI use and critical thinking	Marshall J.	2026	Discover Education	Scopus	Review	English	not clearly identifiable from title/abstract fields	research/postgraduate learning	higher education learners/students	ChatGPT; Microsoft Copilot; GenAI tool	research/thesis/postgraduate task; creative/design task
The SAGE Framework for Developing Critical Thinking and Responsible Generative AI Use in Cybersecurity Education	Mahmoud Elkhodr ; Ergun Gide	2025	Discover Education	Ebsco-ERIC	Journal Articles ; Reports - Research	eng	Australia	language/EFL/ESL; research/postgraduate learning; STEM/problem solving; discipline-specific higher education	EFL/ESL learners	ChatGPT; GenAI tool	problem solving/programming/STEM task; research/thesis/postgraduate task; language learning/communication
The impact of intention to adopt generative AI for exercise information on exercise adherence among Chinese college students: the mediating role of autonomous motivation and network analysis	Gou H.; Sun Q.; Xiang L.; Hu C.; Fang Y.; Fan F.	2026	Frontiers in Public Health	Scopus	Article	English	China; Korea; United States	research/postgraduate learning; health/medical education; discipline-specific higher education	undergraduate/university students; health/medical students	GenAI tool	reading/summarizing/information evaluation
From cognitive need to problematic use: a chained mediation path moderated by academic stress and AI literacy	Kong Y.; Dong T.; Yang Z.; Fang Y.; Chen N.	2026	Frontiers in Psychology	Scopus	Article	English	China; United States	research/postgraduate learning; STEM/problem solving; discipline-specific higher education	undergraduate/university students	ChatGPT; GenAI tool	research/thesis/postgraduate task; language learning/communication; assessment/reflection/metacognitive task
In AI We Trust? Exploring the Role of Explainable GenAI and Expertise in Education	Safarov C.; Gadzinski G.; Schlögl S.	2026	Human Factors	Scopus	Article	English	not clearly identifiable from title/abstract fields	language/EFL/ESL; STEM/problem solving; discipline-specific higher education	undergraduate/university students	ChatGPT; GenAI tool	problem solving/programming/STEM task; assessment/reflection/metacognitive task; creative/design task
From human to AI interactions: Mediating effects of self-efficacy on students' engagement and well-being in generative AI-assisted learning environments	Shi Y.; Shen J.; Wei Y.; Xu Q.; Zhu K.	2026	British Educational Research Journal	Scopus	Article	English	China; United States	writing/feedback; research/postgraduate learning	undergraduate/university students	GenAI tool	reading/summarizing/information evaluation; research/thesis/postgraduate task
Between Assistance and Dependence: Artificial Intelligence and Critical Thinking. A Study on First-Year University Students	Vereau Amaya E.A.; Soto Zavaleta A.R.; Vásquez Luján I.G.; González López G.L.; Tomanguilla Reyna J.; Ríos Gonzales J.D.	2025	International Journal of Learning, Teaching and Educational Research	Scopus	Article	English	United States	research/postgraduate learning; discipline-specific higher education	undergraduate/university students	ChatGPT; GenAI tool	research/thesis/postgraduate task; assessment/reflection/metacognitive task; creative/design task
How academic competition fosters GenAI dependency in research among Chinese STEM postgraduates? A mixed-methods approach	Huang Y.; Zhang K.; Pan R.	2026	Higher Education	Scopus	Article	English	China	writing/feedback; research/postgraduate learning; STEM/problem solving	postgraduate/graduate students	GenAI tool	problem solving/programming/STEM task; research/thesis/postgraduate task
