# Supplementary material for: Generative AI, Cognitive Offloading, and Learner Agency in Higher Education: A Scoping Review
Source: Behav Sci (Basel). 2026 Jul 8;16(7):1150. doi: 10.3390/bs16071150 (PMC13405335; doi:10.3390/bs16071150)
Supplement: Supplementary file 1 [file behavsci-16-01150-s001.zip › Supplementary_Table_S2_Full-text ex-clusion reasons and screening reliability information.xlsx]

## Sheet: Supplementary_Table_S2
Title	Authors	Date	Journal / Source	Document type	Database source	Exclusion reason
ChatGPT in ESL Higher Education: Enhancing Writing, Engagement, and Learning Outcomes	Deep P.D.; Martirosyan N.; Ghosh N.; Rahaman M.S.	2025	Information (Switzerland)	Review	Scopus	General GenAI in higher education but no substantive focus on learner agency/offloading/mechanism
What task to offload to GenAI in the writing feedback process? – Effects of task-offloading approaches on EFL learners' writing skill development.	Lai, Chun ; Pan, Mengru ; Guo, Kai ; Cui, Yaqiong	20261015	Computers & Education	Article	Ebsco-Education	General GenAI in higher education but no substantive focus on learner agency/offloading/mechanism
Assessing the impact of AI on the academic learning of agricultural students	Jayasuriya R.; Selvanayaki S.; Murugananthi D.; Deepa N.; Kalpana M.	2025	Plant Science Today	Article	Scopus	General GenAI in higher education but no substantive focus on learner agency/offloading/mechanism
Student Perceptions of Generative AI (GenAI) Use in Academic Writing: A Case Study of an EAP Module at XJTLU.	Xu, Chaonan	20260301	Contemporary Education & Teaching Research	Article	Ebsco-Education	General GenAI in higher education but no substantive focus on learner agency/offloading/mechanism
Generative AI-Assisted Feedback and EFL Writing: A Study on Proficiency, Revision Frequency and Writing Quality	Mohamed Mekheimer	20251201	Discover Education	Journal Articles ; Reports - Research	Ebsco-ERIC	General GenAI in higher education but no substantive focus on learner agency/offloading/mechanism
An exploration of undergraduate nursing students' heavy use of generative artificial intelligence in academic practice: A descriptive phenomenological study	Wang X.; Yu K.; Wang W.; Li J.; Shi Y.	2026	International Journal of Nursing Studies	Article	Scopus	General GenAI in higher education but no substantive focus on learner agency/offloading/mechanism
Enhancing Writing Skills through AI-Powered Tools: Perceived Benefits and Challenges among Vietnamese EFL Students	Xuan Hong Nguyen Thi ; Hien Vy Hoang Thien ; Kim Nhung Vuong ; Thanh Thai Nguyen	20251201	Discover Education	Journal Articles ; Reports - Research	Ebsco-ERIC	General GenAI in higher education but no substantive focus on learner agency/offloading/mechanism
ChatGPT As a Resource to Strengthen Mathematics Teaching and Learning: A Systematic Review.	Su, Chia Shih ; Hsu, Chuan Chih ; González Campos, José Alejandro	20260601	Journal of Computer Assisted Learning	Article	Ebsco-Education	General GenAI in higher education but no substantive focus on learner agency/offloading/mechanism
Impact of Generative AI-Supported Personalized Learning on Engineering Student Engagement: Sequential Qualitative-Quantitative Evidence	Huang Z.; Xie Y.; Zhang G.; Yang T.; Zhang W.; Liu X.	2026	IAENG International Journal of Applied Mathematics	Article	Scopus	General GenAI in higher education but no substantive focus on learner agency/offloading/mechanism
Navigating the Digital Writing Landscape: EFL Students’ Perspectives on ChatGPT Utilization	Rahayu A.; Tarihoran N.; Rahmawati E.; Muslihah E.; Ma’mur I.; Anita	2025	International Journal of Learning, Teaching and Educational Research	Article	Scopus	General GenAI in higher education but no substantive focus on learner agency/offloading/mechanism
EFL STUDENTS' PERSPECTIVES ON CHATGPT AT SEEU IN NORTH MACEDONIA: POTENTIAL BENEFITS AND CHALLENGES.	Baliu, Era ; Xhaferi, Brikena	20250301	Journal of Languages for Specific Purposes	Article	Ebsco-Education	General GenAI in higher education but no substantive focus on learner agency/offloading/mechanism
Exploring health sciences students' perspectives on using generative artificial intelligence in higher education: A qualitative study	Fawaz, Mirna;El‐Malti, Wassim;Alreshidi, Salman M.;Kavuran, Esin				APA PsycInfo via ProQuest	General GenAI in higher education but no substantive focus on learner agency/offloading/mechanism
Exploring Shared Monitoring in Large Language Model (LLM)‐Supported Online Collaborative Problem Solving for High‐Cohesion and Low‐Cohesion Groups.	Liu, Xiaoyun ; Du, Xu ; Hung, Jui‐Long ; Li, Hao ; Yang, Shuoqiu ; Xie, Yiqian	20260601	Journal of Computer Assisted Learning	Article	Ebsco-Education	General GenAI in higher education but no substantive focus on learner agency/offloading/mechanism
Comparing structural and conversational ai summarisation for time-constrained academic reading support among graduate students	Xu, Muhan;Li, Xiaomei;Lan, Te;Zeng, Xiaoke;Wang, Tianhong;Sheng, Sixiong;Deng, Xiaolin;Sun, Jingjing;Fiebrink, Rebecca;Bryan-Kinns, Nick;Grierson, Mick				APA PsycInfo via ProQuest	General GenAI in higher education but no substantive focus on learner agency/offloading/mechanism
Exploring Autonomy in the AI Wilderness: Learner Challenges and Choices	Alm, Antonie	2024	Education Sciences	Article	EBSCOhost Education Source / APA PsycInfo via ProQuest	General GenAI in higher education but no substantive focus on learner agency/offloading/mechanism
The Impact of ChatGPT on English for Academic Purposes (EAP) Students' Language Learning Experience: A Self-Determination Theory Perspective	Du, Jinming; Alm, Antonie	2024	Education Sciences	Article	APA PsycInfo via ProQuest / Education Collection via ProQuest	General GenAI in higher education but no substantive focus on learner agency/offloading/mechanism
Impact of ChatGPT on learning outcomes and performance of students in computer programming courses: a mixed-method approach	Gambo, Omobola O;Onifade, Olabamiji;Olanrewaju-Smart, Wasiu;Odianose John Abuya;Salawu, Rukayat Enitan;Rhodes Massenon;Ishaya Gambo				Education Collection via ProQuest	General GenAI in higher education but no substantive focus on learner agency/offloading/mechanism
Breaking Human Dominance: Investigating Learners' Preferences for Learning Feedback from Generative AI and Human Tutors	Huixiao Le ; Yuan Shen ; Zijian Li ; Mengyu Xia ; Luzhen Tang ; Xinyu Li ; Jiyou Jia ; Qiong Wang ; Dragan Gaševic ; Yizhou Fan	20250901	British Journal of Educational Technology	Journal Articles ; Reports - Research	Ebsco-ERIC	General GenAI in higher education but no substantive focus on learner agency/offloading/mechanism
Generative AI in EFL writing instruction for lower-intermediate learners: Do perceived affective gains translate to improved performance?	Chen Y.; Chen J.	2025	Language Teaching Research	Article	Scopus	General GenAI in higher education but no substantive focus on learner agency/offloading/mechanism
Integrating GenAI with genre-based pedagogy and the PAA model in a college writing course: Enhancing critical engagement in an AI-mediated learning ecology	Liu J.E.; Qiu Z.; Lin A.M.Y.	2026	Linguistics and Education	Article	Scopus	General GenAI in higher education but no substantive focus on learner agency/offloading/mechanism
Students Collaboratively Prompting ChatGPT	Perifanou M.; Economides A.A.	2025	Computers	Article	Scopus	General GenAI in higher education but no substantive focus on learner agency/offloading/mechanism
Generative AI and experiential learning: toward a socially sustainable model of doctoral education in Ghana	Aryeh-Adjei A.A.; Kayi E.A.; Adu K.K.; Mensah Danquah M.	2026	Higher Education, Skills and Work-based Learning	Article	Scopus	General GenAI in higher education but no substantive focus on learner agency/offloading/mechanism
72-Hour Advertising Challenge with Generative AI in an Undergraduate Graphic Design Module: A Case Study	Shaw Chiang Wong ; Huey Wen Tan ; Kok Hor Ooi	20250101	Australasian Journal of Educational Technology	Journal Articles ; Reports - Research	Ebsco-ERIC	General GenAI in higher education but no substantive focus on learner agency/offloading/mechanism
Empowering GenAI with a guidance-based approach in MTPE learning: effect on student translators' cognitive process, final translation quality and learning motivation.	Tian, Sha ; Wang, Di ; Wang, Jinghan ; Zhong, Wenming	20250901	Interpreter & Translator Trainer	Article	Ebsco-Education	General GenAI in higher education but no substantive focus on learner agency/offloading/mechanism
ChatGPT for L2 learning: Current status and implications.	Yang, Lu ; Li, Rui	20240801	System	Article	Ebsco-Education	General GenAI in higher education but no substantive focus on learner agency/offloading/mechanism
Smart talk: Reflections on utilising large language models (LLMs) to advance inclusive assessment practices.	Von Hagen, Warwick ; Morkel, Jolanda D. ; Burger, Qwanita C.	20251025	African Perspectives of Research in Teaching & Learning	Article	Ebsco-Education	General GenAI in higher education but no substantive focus on learner agency/offloading/mechanism
When Generative AI Meets Socratic Method: Investigating Programming Learning Dynamics through Behaviours, Interaction Qualities and Perceptions	Dan Sun ; Yi Zheng ; Jie Xu ; Zhanshan Yang	20260401	Journal of Computer Assisted Learning	Journal Articles ; Reports - Research	Ebsco-ERIC	General GenAI in higher education but no substantive focus on learner agency/offloading/mechanism
Exploring the Impact of Integrated AWE and Generative AI Feedback on Chinese EFL Undergraduates’ Higher-Order Thinking in Argumentative Writing	Hao H.; Razali A.B.; Zuo R.	2026	SAGE Open	Article	Scopus	General GenAI in higher education but no substantive focus on learner agency/offloading/mechanism
Generative AI and mindset shifts in entrepreneurship education: Evidence from a 2-day undergraduate course	Marui T.; Koyama T.; Ishihara Y.	2026	Journal of the International Council for Small Business	Article	Scopus	General GenAI in higher education but no substantive focus on learner agency/offloading/mechanism
Transforming pedagogy with GenAI‐supported formative assessment: Challenges for teacher education	Webb, Mary;Galamba, Arthur				Education Collection via ProQuest	General GenAI in higher education but no substantive focus on learner agency/offloading/mechanism
Enhancing or Deteriorating? The Influence of ChatGPT on University Students’ Academic Writing Skills in Türkiye.	Demir, Ayşe Nesil ; Zaimoğlu, Senem	20250501	Journal of Bayburt Education Faculty / Bayburt Eğitim Fakültesi Dergisi	Article	Ebsco-Education	General GenAI in higher education but no substantive focus on learner agency/offloading/mechanism
Psychological adaptation to scaffolded generative AI use in higher education: SEM and thematic evidence from a private university's new media marketing course	Shen Q.; Zhang Z.; Pituksung S.; Atsawamaitree L.; He Y.	2026	Acta Psychologica	Article	Scopus	General GenAI in higher education but no substantive focus on learner agency/offloading/mechanism
Does ChatGPT-Based Reading Platform Impact Foreign Language Paper Reading? Evidence from a Quasi-Experimental Study on Chinese Undergraduate Students	Yanyan Zhang ; Xiaomin Lai ; Suping Yi ; Yefeng Lu	20250501	Education and Information Technologies	Journal Articles ; Reports - Research	Ebsco-ERIC	General GenAI in higher education but no substantive focus on learner agency/offloading/mechanism
Generative ai use profiles and academic outcomes in higher education: The role of institutional support	Zhang, Jin;Wang, ChenZhang;Liu, Mengqi				APA PsycInfo via ProQuest	General GenAI in higher education but no substantive focus on learner agency/offloading/mechanism
POSTGRADUATE EFL STUDENTS’ ENGAGEMENT WITH CHATGPT IN ACADEMIC RESEARCH: A QUALITATIVE STUDY IN IRAN	Ebrahimi Z.; Esfandiari M.R.; Rahimi F.	2026	LLT Journal: Journal on Language and Language Teaching	Article	Scopus	General GenAI in higher education but no substantive focus on learner agency/offloading/mechanism
Generative AI as an English Writing Aid: Thai University Students’ Perceptions and Experiences with ChatGPT and Gemini	Limna P.; Shaengchart Y.	2025	Suranaree Journal of Social Science	Article	Scopus	General GenAI in higher education but no substantive focus on learner agency/offloading/mechanism
AI-Powered Translation Apps and Their Impact on English Language Learning in Saudi Arabia.	Mubarak, Rami	20260102	Arab World English Journal	Article	Ebsco-Education	General GenAI in higher education but no substantive focus on learner agency/offloading/mechanism
Effects of ChatGPT and Argument Map(AM)-Supported Online Argumentation on College Students' Critical Thinking Skills and Perceptions	Xinya Chen ; Baiyi Jia ; Xiaoyang Peng ; Huichen Zhao ; Jiajia Yao ; Zhen Wang ; Shuhui Zhu	20250801	Education and Information Technologies	Journal Articles ; Reports - Research	Ebsco-ERIC	Teacher/faculty/institutional/policy/administrative focus without student learning-process evidence
Effects of GenAI-empowered interactive support on university EFL students' self-regulated strategy use and engagement in reading	Pan, Mengru;Lai, Chun;Guo, Kai				APA PsycInfo via ProQuest	Teacher/faculty/institutional/policy/administrative focus without student learning-process evidence
Leveraging ChatGPT to enhance students’ writing skills, engagement, and feedback literacy	Oktarin I.B.; Saputri M.E.E.; Magdalena B.; Hastomo T.; Maximilian A.	2024	Edelweiss Applied Science and Technology	Article	Scopus	Teacher/faculty/institutional/policy/administrative focus without student learning-process evidence
How Students Prompt in LLM-Assisted Translation: Behaviors, Outcomes, and Experiences	Li C.; Lyu Z.; Ren H.	2026	International Journal of Applied Linguistics (United Kingdom)	Article	Scopus	General GenAI in higher education but no substantive focus on learner agency/offloading/mechanism
Beyond red ink: AI feedback and ESL academic writing development in higher education.	Mujeeb, Nashra ; Arfan Lodhi, Muhammad ; Ali, Aqib ; Mashwani, Wali Khan ; Mostafa, Samih M. ; Ahmadini, Abdullah Ali H.	20260304	Language Testing in Asia	Article	Ebsco-Education	General GenAI in higher education but no substantive focus on learner agency/offloading/mechanism
Promoting a Sustainable Education Perspective Through Critical Thinking Exercises Without AI Support.	Pilotti, Maura ; El Alaoui, Khadija ; Aamir, Siddiqua	20260301	International Journal of Interdisciplinary Educational Studies	Article	Ebsco-Education	General GenAI in higher education but no substantive focus on learner agency/offloading/mechanism
Promoting a Sustainable Education Perspective Through Critical Thinking Exercises Without AI Support.	Pilotti, Maura ; El Alaoui, Khadija ; Aamir, Siddiqua	20260301	International Journal of Interdisciplinary Educational Studies	Article	Ebsco-Education	General GenAI in higher education but no substantive focus on learner agency/offloading/mechanism
To Be with Artificial Intelligence in Oral Test or Not to Be: A Probe into the Traces of Success in Speaking Skill, Psychological Well-Being, Autonomy, and Academic Buoyancy	Biju Theruvil Say ; Zein Bassam Bani Younes ; Ahmad Alkhayyat ; Iroda Adhamova ; Habesha Teferi	20240101	Language Testing in Asia	Journal Articles ; Reports - Research	Ebsco-ERIC	General GenAI in higher education but no substantive focus on learner agency/offloading/mechanism
Exploring teacher perspectives on GPT in L2 disciplinary academic writing through the lens of feedback literacy: a Q-methodology approach.	Yao, Guangyuan	20260601	Assessment & Evaluation in Higher Education	Article	Ebsco-Education	General GenAI in higher education but no substantive focus on learner agency/offloading/mechanism
Graduate Attributes in the Age of AI: Suggestions for Purposeful Uses of ChatGPT in Higher Education	Giovanna Comerio	20260301	International Journal of Information and Learning Technology	Journal Articles ; Reports - Research	Ebsco-ERIC	General GenAI in higher education but no substantive focus on learner agency/offloading/mechanism
Exploring the role of self-regulated learnings skills, cognitive flexibility, and metacognitive awareness on generative artificial intelligence attitude	Karaoglan Yilmaz, Fatma Gizem;Yilmaz, Ramazan				APA PsycInfo via ProQuest	General GenAI in higher education but no substantive focus on learner agency/offloading/mechanism
Anxiety and Depression Associated With the Dependent Use of Generative AI in Medical Students: Cross-Sectional Study	Chavez Sosa J.V.; Huancahuire-Vega S.	2026	JMIR Formative Research	Article	Scopus	General GenAI in higher education but no substantive focus on learner agency/offloading/mechanism
ChatGPT in Philology Education: A Pilot Study on AI-Supported Language Learning.	Kalaga, Aleksandra ; Wysocka-Narewska, Marzena	20250101	International Journal of Research in E-Learning	Article	Ebsco-Education	General GenAI in higher education but no substantive focus on learner agency/offloading/mechanism
Leveraging self-regulated learning to develop L2 students’ feedback literacy in GenAI-mediated writing environments: an intervention study	Lu D.; Zeng Y.	2026	Assessment and Evaluation in Higher Education	Article	Scopus	Teacher/faculty/institutional/policy/administrative focus without student learning-process evidence
Prompting change: Reflections on third-year archaeology students use of generative AI at a distance university.	Adigun, Jane	20251201	Yesterday & Today: Journal for History Education in South Africa & Abroad	Article	Ebsco-Education	General GenAI in higher education but no substantive focus on learner agency/offloading/mechanism
An assessment of human–AI interaction capability in the generative AI era: The influence of critical thinking	Li, Feiming;Yan, Xinyu;Su, Hongli;Shen, Rong;Mao, Gang				APA PsycInfo via ProQuest	General GenAI in higher education but no substantive focus on learner agency/offloading/mechanism
Chatbot-assisted self-regulated learning scaffolding in EAP writing: the mediating role of SRL and the moderating role of AI literacy	Zhang Q.; Liang Y.	2026	Education and Information Technologies	Article	Scopus	General GenAI in higher education but no substantive focus on learner agency/offloading/mechanism
ChatGPT for English Writing: A Qualitative Inquiry among English Major Students at Thai Higher Education.	Apridayani, Aisah ; Wichaidith, Attatham ; Doromae, Ruskee	20250701	New English Teacher	Article	Ebsco-Education	General GenAI in higher education but no substantive focus on learner agency/offloading/mechanism
It Is Like a Friend to Me: Critical Usage of Automated Feedback Systems by Self-Regulating English Learners in Higher Education	Long Li ; Mira Kim	20240101	Australasian Journal of Educational Technology	Journal Articles ; Reports - Research	Ebsco-ERIC	General GenAI in higher education but no substantive focus on learner agency/offloading/mechanism
Negotiating meaning with machines: AI's role in doctoral writing pedagogy	Parker, Jessica L.;Richard, Veronica M.;Acabá, Alexandra;Escoffier, Sierra;Flaherty, Stephen;Jablonka, Shannon;Becker, Kimberly P.				APA PsycInfo via ProQuest	General GenAI in higher education but no substantive focus on learner agency/offloading/mechanism
Multiliteracies, translanguaging and digital literacy in higher education: exploring the role of generative artificial intelligence.	Tzirides, Anastasia Olga	20260401	Pedagogies	Article	Ebsco-Education	General GenAI in higher education but no substantive focus on learner agency/offloading/mechanism
Perceptions of generative AI tools in higher education: Insights from students and academics at Sultan Qaboos University	Alshamy, Alsaeed;Al-Harthi, Aisha Salim Ali;Abdullah, Shubair				APA PsycInfo via ProQuest	General GenAI in higher education but no substantive focus on learner agency/offloading/mechanism
Generative AI tools and empowerment in L2 academic writing.	Moorhouse, Benjamin Luke ; Wan, Yuwei ; Wu, Chenze ; Wu, Meixin ; Ho, Tsz Ying	20251001	System	Article	Ebsco-Education	General GenAI in higher education but no substantive focus on learner agency/offloading/mechanism
Bridging Educational Equity Gaps: Expanding the CHAT-ACTS Framework for Personalized GenAI Chatbots in Higher Education	Emily Ballantyne ; Michael Pin-Chuan Lin ; Daniel H. Chang ; Eric Poitras	20250101	Journal of Computing in Higher Education	Journal Articles ; Reports - Evaluative	Ebsco-ERIC	General GenAI in higher education but no substantive focus on learner agency/offloading/mechanism
The Impact of Generative AI on University Students’ Learning Experience: A Study on Cognitive and Affective Outcomes	Otman S.B.; Otman S.B.; Adalı G.K.	2025	Journal of Information and Organizational Sciences	Article	Scopus	General GenAI in higher education but no substantive focus on learner agency/offloading/mechanism
Revolutionizing EFL Writing: Unveiling the Strategic Use of ChatGPT by Indonesian Master's Students	Indah Werdiningsih ; Marzuki ; Inda Indrawati ; Diyenti Rusdin ; Francisca Maria Ivone ; Yazid Basthomi ; Zulfahreza	20240101	Cogent Education	Journal Articles ; Reports - Research	Ebsco-ERIC	General GenAI in higher education but no substantive focus on learner agency/offloading/mechanism
Exploring university students’ interactions with chatgptin education: An examination of usages based on the utaut model	İnanç A.S.; Çötok N.A.; Isman A.	2025	Romaya Journal: Researches on Multidisciplinary Approaches	Article	Scopus	General GenAI in higher education but no substantive focus on learner agency/offloading/mechanism
Generative AI and critical thinking in online higher education: challenges and opportunities; [IA generativa y pensamiento crítico en la educación universitaria a distancia: desafíos y oportunidades]	Martínez C.M.; Roger-Monzo V.; Castelló-Sirvent F.	2025	RIED-Revista Iberoamericana de Educacion a Distancia	Article	Scopus	General GenAI in higher education but no substantive focus on learner agency/offloading/mechanism
Leveraging a Diagnostic Exam for Cultivating AI Literacy: Postgraduate Student Reflections on ChatGPT	Sherwood L.; Donald K.M.	2024	International Journal of TESOL Studies	Article	Scopus	General GenAI in higher education but no substantive focus on learner agency/offloading/mechanism
Critical Agency and Hybrid Cognition in digital art education: Human–AI co-creation with stable diffusion XL	Abdulmajid M.; Alali N.; Alsharrah A.	2026	Social Sciences and Humanities Open	Article	Scopus	General GenAI in higher education but no substantive focus on learner agency/offloading/mechanism
Using Self-Determination Theory to Explain How Mind Mapping and Real-time Commenting Enhance Student Engagement and Learning Outcomes in Video Creation	FANG X.; CHIU T.K.F.	2025	Computers and Education Open	Article	Scopus	General GenAI in higher education but no substantive focus on learner agency/offloading/mechanism
Leveraging ChatGPT to Support Self-Regulated Learning in Online Courses	Meina Zhu	20250101	TechTrends: Linking Research and Practice to Improve Learning	Journal Articles ; Reports - Research	Ebsco-ERIC	General GenAI in higher education but no substantive focus on learner agency/offloading/mechanism
Generative artificial intelligence as powered writing tools in academic writing	Gonzaga E.B.; Manguda N.A.; Tado R.B.; Amante I.F.; Banguis R.M.; Cedeño S.A.; Montaña J.J.D.; Apilar J.R.S.	2026	IAES International Journal of Artificial Intelligence	Article	Scopus	General GenAI in higher education but no substantive focus on learner agency/offloading/mechanism
TEACHING ASTRONOMY WITH LARGE LANGUAGE MODELS	Ting Y.-S.; O’briain T.	2026	Open Journal of Astrophysics	Article	Scopus	General GenAI in higher education but no substantive focus on learner agency/offloading/mechanism
Peer e-Feedback and ChatGPT-4o in EFL Writing: A Cognitive-Interpersonal Comparison Based on EFL Students	Bozorgian H.; Rahimi H.	2025	Journal of Language and Education	Article	Scopus	General GenAI in higher education but no substantive focus on learner agency/offloading/mechanism
Summarise, elaborate, try again: exploring the effect of feedback literacy on AI-enhanced essay writing	Hawkins B.; Taylor-Griffiths D.; Lodge J.M.	2025	Assessment and Evaluation in Higher Education	Article	Scopus	General GenAI in higher education but no substantive focus on learner agency/offloading/mechanism
Can asynchronous learning modules about generative AI increase students' knowledge, skills, and self-efficacy for genAI?	Connell Pensky, Allison E. ; Eckstein, Lydia E. ; Melville, Michael C. ; Pottmeyer, Laura O. ; Mineroff, Zach ; Chawla, Avi ; Brooks, Judy ; Hershock, Chad ; Lovett, Marsha C.	20260901	Computers & Education	Article	Ebsco-Education	Teacher/faculty/institutional/policy/administrative focus without student learning-process evidence
The Impacts of Students' Acceptance of ChatGPT on Their Academic Self-Efficacy in a Personalized Learning Environment	Le Thi Truc Mai ; Tran Van Khue	20250101	rEFLections	Journal Articles ; Reports - Research ; Tests/Questionnaires	Ebsco-ERIC	Teacher/faculty/institutional/policy/administrative focus without student learning-process evidence
The Relationship between Students' Self-Regulated Learning Skills and Technology Acceptance of GenAI	Negin Mirriahi ; Rebecca Marrone ; Abhinava Barthakur ; Florence Gabriel ; Jill Colton ; Ting Nga Yeung ; Peter Arthur ; Vitomir Kovanovic	20250101	Australasian Journal of Educational Technology	Journal Articles ; Reports - Research	Ebsco-ERIC	Teacher/faculty/institutional/policy/administrative focus without student learning-process evidence
THE IMPACT OF USING CHATGPT ON ACADEMIC WRITING AMONG ENGLISH AS A SECOND LANGUAGE (ESL) STUDENTS.	Yasmi, Fatin Nurizzaty Binti ; Bin Bahador, Zolkefli ; Rathakrishnan, Mohan	20250101	International Journal of Instruction, Technology & Social Sciences	Article	Ebsco-Education	General GenAI in higher education but no substantive focus on learner agency/offloading/mechanism
Self-Efficacy and Perception in the Use of GAI Tools in the Translation Classroom; [Autoeficacia y percepción del uso de las herramientas de IA generativa en el aula de traducción]	Andrade Preciado J.S.; González Vallejo R.	2025	Seminars in Medical Writing and Education	Article	Scopus	General GenAI in higher education but no substantive focus on learner agency/offloading/mechanism
Modeling AI-assisted writing: How self-regulated learning influences writing outcomes.	Jin, Fangzhou ; Lin, Chin-Hsi ; Lai, Chun	20250401	Computers in Human Behavior	Article	Ebsco-Education	General GenAI in higher education but no substantive focus on learner agency/offloading/mechanism
The impact of Chinese undergraduates’ perceived acceptance of AI technology on academic achievement: The mediating role of critical thinking	Liu, Cheng;Zhu, Kexuan;Zhang, Zijing;Ding, Yue				APA PsycInfo via ProQuest	General GenAI in higher education but no substantive focus on learner agency/offloading/mechanism
Gender Equity in Wikibook Collaborative Writing Assisted by Multimodal Generative AI Tools: The Case of Hong Kong Undergraduates.	Wang, Lixun ; Ren, Boyuan	20251201	Education Sciences	Article	Ebsco-Education	General GenAI in higher education but no substantive focus on learner agency/offloading/mechanism
The role of AI-mediated metacognitive interventions in EFL writing development: A cross-sectional study of textual accuracy, lexical sophistication, and cohesion	Fan K.; Gao T.	2026	Acta Psychologica	Article	Scopus	General GenAI in higher education but no substantive focus on learner agency/offloading/mechanism
Cross-country insights into students’ perceptions and applications of generative AI in accounting higher education	Tsiligkiris V.; Kéri A.; Bowyer D.	2026	Accounting Education	Article	Scopus	General GenAI in higher education but no substantive focus on learner agency/offloading/mechanism
To Look from Another Window in Education: Artificial Intelligence Assisted Language Learning and Its Reflections on Academic Demotivation, Foreign Language Learning Anxiety and Autonomy	Alsager H.N.	2024	CALL-EJ	Article	Scopus	General GenAI in higher education but no substantive focus on learner agency/offloading/mechanism
Integrating critical corpus and ai literacies in applied linguistics: A mixed-methods study	Pérez-Paredes, Pascual;Curry, Niall;Aguado Jiménez, Pilar				APA PsycInfo via ProQuest	General GenAI in higher education but no substantive focus on learner agency/offloading/mechanism
Students’ Response to ChatGPT: An Adaptive Technology-To-Performance Model	Zhang X.; Jiang H.; Qiao Z.; Li P.	2024	Journal of Computer Information Systems	Article	Scopus	General GenAI in higher education but no substantive focus on learner agency/offloading/mechanism
Facilitating students' critical thinking, metacognition and problem-solving tendencies in geriatric nursing class: A mixed-method study.	Hwang, Gwo-Jen ; Cheng, Pei-Yu ; Chang, Ching-Yi	20250201	Nurse Education in Practice	Article	Ebsco-Education	General GenAI in higher education but no substantive focus on learner agency/offloading/mechanism
Supporting Generative AI Literacy: Exploring the Pedagogical Roles Students Assign ChatGPT and Impact on Course Grades.	Diaz, Brayan ; Chen, Gongfan ; Jaselskis, Edward ; Delgado, Cesar	20250701	Comunicar	Article	Ebsco-Education	General GenAI in higher education but no substantive focus on learner agency/offloading/mechanism
AI as a dialogic partner: rethinking feedback in higher education.	Magne, Viktoria ; Vince, Sharon ; Mace, Rebecca ; Hooper, Sarah	20260601	Assessment & Evaluation in Higher Education	Article	Ebsco-Education	General GenAI in higher education but no substantive focus on learner agency/offloading/mechanism
Impacts of a ChatGPT-supported concept mapping approach on students’ database programming achievement and their problem-solving and critical thinking awareness	Lee, Yen-Fen;Hwang, Gwo-Jen;Cheng, Li-Chen				APA PsycInfo via ProQuest	General GenAI in higher education but no substantive focus on learner agency/offloading/mechanism
Time, Emotions and Moral Judgements: How University Students Position GenAI within Their Study	Margaret Bearman ; T. Fawns ; T. Corbin ; M. Henderson ; Y. Liang ; G. Oberg ; J. Walton ; K. E. Matthews	20260101	Higher Education Research and Development	Journal Articles ; Reports - Research	Ebsco-ERIC	General GenAI in higher education but no substantive focus on learner agency/offloading/mechanism
Feedback Literacy.	Carless, David	20260101	International Journal of TESOL Studies	Article	Ebsco-Education	General GenAI in higher education but no substantive focus on learner agency/offloading/mechanism
Smart Learning with Generative AI Tools in Higher Education: An Integrated SOR–SDT Model of Student Creative Confidence and Engagement	Huang Y.; Yu T.; Chen Y.; Tian Y.; Yim J.	2026	Applied Sciences (Switzerland)	Article	Scopus	General GenAI in higher education but no substantive focus on learner agency/offloading/mechanism
Academic Use of Generative Artificial Intelligence Among Adolescents and University Students: Associations with Self-Esteem, Self-Efficacy, and Academic Confidence and Anxiety	Gámez-Guadix M.; Mateos-Pérez E.	2026	Societies	Article	Scopus	General GenAI in higher education but no substantive focus on learner agency/offloading/mechanism
ChatGPT Awareness, Acceptance, and Adoption in Higher Education: The Role of Trust as a Cornerstone	Muhammad Farrukh Shahzad ; Shuo Xu ; Iqra Jav	20240101	International Journal of Educational Technology in Higher Education	Journal Articles ; Reports - Research	Ebsco-ERIC	Teacher/faculty/institutional/policy/administrative focus without student learning-process evidence
Developing Critical AI Literacy in Academic Writing Classrooms.	Stanko, Daryna ; Kolegaeva, Iryna ; Rohach, Lesya	20260102	Arab World English Journal	Article	Ebsco-Education	General GenAI in higher education but no substantive focus on learner agency/offloading/mechanism
The Integration of ChatGPT in Academic writing: Exploring perceptions and effectiveness of the students.	Xhaferi, Andi	20240701	International Journal of Multilingual Education	Article	Ebsco-Education	General GenAI in higher education but no substantive focus on learner agency/offloading/mechanism
Trust in ChatGPT and Perceived Academic Writing Improvement: A TAM-Based Quantitative Study in a ESL Context	Bilqees Anwer	20260101	International Journal of Technology in Education and Science	Journal Articles ; Reports - Research	Ebsco-ERIC	General GenAI in higher education but no substantive focus on learner agency/offloading/mechanism
Exploring the Impact of Using - ChatGPT in Light of Goal Orientations and Academic Self-Efficacy.	Daha, Eman Salah ; Altelwany, Aml Altelwany	20250401	International Journal of Instruction	Article	Ebsco-Education	General GenAI in higher education but no substantive focus on learner agency/offloading/mechanism
GenAI-by-Design: a theoretically grounded, research-informed pedagogical framework for classroom practice and assessment in higher education	Zapata G.C.; Tzirides A.O.; Cope B.; Kalantzis M.; Searsmith D.	2026	Pedagogy, Culture and Society	Article	Scopus	General GenAI in higher education but no substantive focus on learner agency/offloading/mechanism
Using ChatGPT as a Virtual Speaking Tutor to Boost EFL Learners' Speaking Self-Efficacy	Bunyamin Celik ; Yunus Yildiz ; Saban Kara	20250101	Australian Journal of Applied Linguistics	Journal Articles ; Reports - Research	Ebsco-ERIC	General GenAI in higher education but no substantive focus on learner agency/offloading/mechanism
Human-AI collaboration in academic writing: Exploring university students’ agency through a sociocultural lens	Alyasin A.; Shah M.A.	2026	Ampersand	Article	Scopus	General GenAI in higher education but no substantive focus on learner agency/offloading/mechanism
Cheating or Competing? University Students’ Experience of AI Marketing and What It Means for AI Literacy Programming	Sobo E.J.; Goldberg D.M.; Hauze S.W.; Frazee J.P.	2026	Annals of Anthropological Practice	Article	Scopus	General GenAI in higher education but no substantive focus on learner agency/offloading/mechanism
Metacognition and Critical Thinking: Using ChatGPT-Generated Responses as Prompts for Critique in a Problem-Solving Workshop (SMARTCHEMPer)	Betty Exintaris ; Nilushi Karunaratne ; Elizabeth Yuriev	20230801	Journal of Chemical Education	Journal Articles ; Reports - Descriptive	Ebsco-ERIC	General GenAI in higher education but no substantive focus on learner agency/offloading/mechanism
Distributed Teaching Agency–AI in the University: A Typology Based on Student Voice	Fontaines-Ruiz T.; Ponce-Rojo A.; Merchán P.F.; Urcos W.C.; Rincón L.C.	2026	Multimodal Technologies and Interaction	Article	Scopus	General GenAI in higher education but no substantive focus on learner agency/offloading/mechanism
Extended TAM based acceptance of AI-Powered ChatGPT for supporting metacognitive self-regulated learning in education: A mixed-methods study	Dahri N.A.; Yahaya N.; Al-Rahmi W.M.; Aldraiweesh A.; Alturki U.; Almutairy S.; Shutaleva A.; Soomro R.B.	2024	Heliyon	Article	Scopus	Teacher/faculty/institutional/policy/administrative focus without student learning-process evidence
Integrating Large Language Models and Metaverse in Autonomous Racing: An Education-Oriented Perspective	Li B.; Xu T.; Li X.; Cui Y.; Bian X.; Teng S.; Ma S.; Fan L.; Tian Y.; Wang F.-Y.	2024	IEEE Transactions on Intelligent Vehicles	Article	Scopus	General GenAI in higher education but no substantive focus on learner agency/offloading/mechanism
Non-Academic Learner Socialisation with ChatGPT and Its Influences on Learning English Argumentative Writing Logic	Ruofei Zhang ; Di Zou ; Gary Cheng	20260101	Education and Information Technologies	Journal Articles ; Reports - Research ; Tests/Questionnaires	Ebsco-ERIC	General GenAI in higher education but no substantive focus on learner agency/offloading/mechanism
Feedback Literacy.	Carless, David	20260101	International Journal of TESOL Studies	Article	Ebsco-Education	General GenAI in higher education but no substantive focus on learner agency/offloading/mechanism
From empathy to quality long-term care: A generative AI-based art therapy approach based on the self-directed learning model	Chang, Ching-Yi;Wang, Pei-Ling;Li, Chia-Jung;Hwang, Gwo-Jen				APA PsycInfo via ProQuest	General GenAI in higher education but no substantive focus on learner agency/offloading/mechanism
Exploring AI-driven learning assistance in Chinese higher education: A multidisciplinary and regional analysis of professional coursework.	Sun, Yicheng ; Yang, Hanbo ; Yu, Hi Kuen ; Suen, Richard	20260401	Internet & Higher Education	Article	Ebsco-Education	General GenAI in higher education but no substantive focus on learner agency/offloading/mechanism
Artificial Intelligence in ESL/EFL Education: Evidence from Recent Reviews (2024–2025)	Jeon E.-Y.	2025	International Journal of Learning, Teaching and Educational Research	Article	Scopus	General GenAI in higher education but no substantive focus on learner agency/offloading/mechanism
The Effectiveness of a Doubt-Based Learning Program in Enhancing Critical Thinking and Self-Efficacy in Verifying AI-Generated Knowledge among University Students	Ismail A.F.; Al-Saliti R.A.M.N.; Al-Muoaeweed O.; Hamid A.A.M.	2026	Journal of Educational and Social Research	Article	Scopus	General GenAI in higher education but no substantive focus on learner agency/offloading/mechanism
Why AI Literacy Matters in EAP: Lessons from Engineering Students' Homework Practices.	Munteanu, Sonia Carmen	20260301	Research Papers in Language Teaching & Learning	Article	Ebsco-Education	General GenAI in higher education but no substantive focus on learner agency/offloading/mechanism
Impact of ChatGPT on critical thinking among students at a higher education institution in Lima, Peru; [Impacto de ChatGPT en el pensamiento crítico de estudiantes de una institución de educación superior de Lima, Perú]	Lozano-Lévano C.; Siu-Antezana R.J.; Moreno-Núñez P.J.; Nina-Cuchillo J.	2026	Formacion Universitaria	Article	Scopus	General GenAI in higher education but no substantive focus on learner agency/offloading/mechanism
Advancing freshman skills in information literacy and self-regulation: The role of AI learning companions and Mandala Chart in academic libraries.	Hu, Yung-Hsiang ; Hsieh, Chieh-Lun ; Salac, Ellen S.N.	20240501	Journal of Academic Librarianship	Article	Ebsco-Education	General GenAI in higher education but no substantive focus on learner agency/offloading/mechanism
Using ChatGPT with Novice Arduino Programmers: Effects on Performance, Interest, Self-Efficacy, and Programming Ability	Donald M. Johnson ; Will Doss ; Christopher M. Estepp	20240501	Journal of Research in Technical Careers	Journal Articles ; Reports - Research	Ebsco-ERIC	General GenAI in higher education but no substantive focus on learner agency/offloading/mechanism
What should we be assessing exactly? Higher education staff narratives on gen AI integration of assessment in a postplagiarism era.	Eaton, Sarah Elaine ; Moya Figueroa, Beatriz Antonieta ; McDermott, Brenda ; Kumar, Rahul ; Brennan, Robert ; Wiens, Jason	20260601	Assessment & Evaluation in Higher Education	Article	Ebsco-Education	General GenAI in higher education but no substantive focus on learner agency/offloading/mechanism
Investigating the Impact of Education 4.0 and Digital Learning on Students’ Learning Outcomes in Engineering: A Four-Year Multiple-Case Study	Álvarez Ariza J.; Hernández Hernández C.	2026	Informatics	Article	Scopus	General GenAI in higher education but no substantive focus on learner agency/offloading/mechanism
The Brat Brain: ChatGPT and the Crisis of Intellectual Effort in Language Education.	Wardak, Masuda	20260102	Arab World English Journal	Article	Ebsco-Education	General GenAI in higher education but no substantive focus on learner agency/offloading/mechanism
Living with and without AI: A mixed-methods study on AI usage, addiction, and 'AIlessphobia' in nursing students.	Sağlam, Rukiye Kevser ; Kalanlar, Bilge	20251001	Nurse Education in Practice	Article	Ebsco-Education	General GenAI in higher education but no substantive focus on learner agency/offloading/mechanism
Implementing a proposed framework for enhancing critical thinking skills in synthesizing AI-generated texts.	Yusuf, Abdullahi ; Bello, Shamsudeen ; Pervin, Nasrin ; Tukur, Abdullahi Kadage	20240901	Thinking Skills & Creativity	Article	Ebsco-Education	General GenAI in higher education but no substantive focus on learner agency/offloading/mechanism
GenAI-powered tools for digitalising curricula: A critical AI literacy appraisal.	Van Wyk, Micheal M.	20250701	Journal of Applied Learning & Teaching (JALT)	Article	Ebsco-Education	Teacher/faculty/institutional/policy/administrative focus without student learning-process evidence
Implementing AI-integrated English writing: university English language learners writing strategies and perceptions.	Lee, Yong-Jik ; Jeong, Seung-Hoon	20260201	International Journal of Evaluation & Research in Education	Article	Ebsco-Education	General GenAI in higher education but no substantive focus on learner agency/offloading/mechanism
Structured or Semi-Structured? The Use of Reflection Journals in Postgraduates' Generative Artificial Intelligence Literacy Development in an L2 Academic Writing Context	Danyang Zhang ; Lanyu Wen ; Junjie Gavin Wu	20250901	European Journal of Education	Journal Articles ; Reports - Research	Ebsco-ERIC	General GenAI in higher education but no substantive focus on learner agency/offloading/mechanism
Comparing Peer Feedback and Generative Artificial Intelligence Feedback in Japanese English as a Foreign Language Speaking Context: Impacts on Motivation, Engagement, and Writing Self‐Efficacy.	Huang, Jerry ; Mizumoto, Atsushi ; Huang, Yung Lin	20260501	International Journal of Applied Linguistics	Article	Ebsco-Education	General GenAI in higher education but no substantive focus on learner agency/offloading/mechanism
The effect of artificial intelligence literacy on self-directed learning skills: The mediating role of attitude towards artificial intelligence: A study on nursing and midwifery students.	SENGUL, Tuba ; SARIKOSE, Seda ; UNCU, Betül ; KAYA, Nurten	20251001	Nurse Education in Practice	Article	Ebsco-Education	General GenAI in higher education but no substantive focus on learner agency/offloading/mechanism
Exploring the Influence of ChatGPT on Student Academic Success and Career Readiness	Nisar Ahmed Dahri ; Noraffandy Yahaya ; Waleed Mugahed Al-Rahmi	20250501	Education and Information Technologies	Journal Articles ; Reports - Research	Ebsco-ERIC	General GenAI in higher education but no substantive focus on learner agency/offloading/mechanism
Towards identifying the components of students' AI literacy: An exploratory study based on Hungarian higher education students' perceptions.	Folmeg, Marta ; Fekete, Imre ; Koris, Rita	20240801	Journal of University Teaching & Learning Practice	Article	Ebsco-Education	Teacher/faculty/institutional/policy/administrative focus without student learning-process evidence
Utilization of AI-Driven Smart Prompts in Academic Research in Higher Education Institutions	Picardal M.T.	2025	International Journal of Learning, Teaching and Educational Research	Article	Scopus	General GenAI in higher education but no substantive focus on learner agency/offloading/mechanism
Artificial Intelligence and Language Learning: Transforming Motivation, Engagement, and Achievement in Higher Education	Alaudinova D.R.Q.; Khujanova O.T.; Safarov F.M.; Suleymanova K.S.; Xalilov F.X.; Bektursinova A.M.	2026	International Journal of Special Education	Article	Scopus	General GenAI in higher education but no substantive focus on learner agency/offloading/mechanism
Students' Perceptions of Generative AI-Powered Learning Analytics in the Feedback Process: A Feedback Literacy Perspective	Flora Ji-Yoon Jin ; Bhagya Maheshi ; Wenhua Lai ; Yuheng Li ; Danijela Gasevic ; Guanliang Chen ; Nicola Charwat ; Philip Wing Keung Chan ; Roberto Martinez-Maldonado ; Dragan Gaševic ; Yi-Shan Tsai	20250101	Journal of Learning Analytics	Journal Articles ; Reports - Research	Ebsco-ERIC	Teacher/faculty/institutional/policy/administrative focus without student learning-process evidence
Examining interactive AI-supported learning environments: The mediating role of AI metacognition and the moderating role of cognitive flexibility	Wu H.; Wang Z.; Wen X.	2026	Acta Psychologica	Article	Scopus	General GenAI in higher education but no substantive focus on learner agency/offloading/mechanism
Reading Differently with ChatGPT: EFL Learners' Use of Question-Answer Relationship Strategy	Lu Zhang ; Meixia Xu ; Yuhan Huang ; Yi Huang ; Guoxiu Wang ; Xuantong Shen	20251001	Reading in a Foreign Language	Journal Articles ; Reports - Research	Ebsco-ERIC	General GenAI in higher education but no substantive focus on learner agency/offloading/mechanism
Unsilencing the Student Voice: Detecting and Addressing ChatGPT-Generated Texts Presented as Student-Authored Texts at a University Writing Centre	Coetzer Z.; Van Aardt P.	2024	International Journal of Critical Diversity Studies	Article	Scopus	General GenAI in higher education but no substantive focus on learner agency/offloading/mechanism
ASSESSING STUDENT READINESS AND PERCEPTIONS OF CHATGPT IN LEARNING: A CASE STUDY IN INDONESIAN HIGHER EDUCATION.	Martha, Ati Suci Dian ; Widowati, Sri ; Rahayu, Desy Puspa	20250101	Journal of Information Technology Education: Research	Article	Ebsco-Education	General GenAI in higher education but no substantive focus on learner agency/offloading/mechanism
Graduate Students at the Frontier of GenAI: Emerging Trends from a Southwest Borderland University.	Parra, Julia ; Chatterjee, Suparna ; Okoye, Eché ; Lucero, Leanna	20260601	Online Learning	Article	Ebsco-Education	General GenAI in higher education but no substantive focus on learner agency/offloading/mechanism
Exploring how generative AI contributes to the motivated engagement and learning production of science-oriented students	Gervacio A.P.	2024	Environment and Social Psychology	Article	Scopus	General GenAI in higher education but no substantive focus on learner agency/offloading/mechanism
Leveraging ChatGPT for research writing: An exploration of ESL graduate students' practices.	Cheng, Dongmei ; Li, Mimi ; Lee, Tony	20250601	Computers & Composition	Article	Ebsco-Education	General GenAI in higher education but no substantive focus on learner agency/offloading/mechanism
THE STUDENTS' MATHEMATICS SELF-REGULATED LEARNING AND MATHEMATICS ANXIETY BASED ON THE USE OF CHAT GPT, MUSIC, STUDY PROGRAM, AND ACADEMIC ACHIEVEMENT	Delima N.; Kusuma D.A.; Paulus E.	2024	Infinity Journal	Article	Scopus	General GenAI in higher education but no substantive focus on learner agency/offloading/mechanism
Boosting self-directed learning in virtual reality: the role of gpt-driven feedback for low achievers	Wang W.-S.; Lin C.-J.; Huang Y.-M.; Wu T.-T.	2026	Education and Information Technologies	Article	Scopus	General GenAI in higher education but no substantive focus on learner agency/offloading/mechanism
Student-AI collaboration patterns in project-based learning: Temporal and structural characteristics	Fei X.	2026	Journal of Research on Technology in Education	Article	Scopus	General GenAI in higher education but no substantive focus on learner agency/offloading/mechanism
Improving Learning Outcomes in Advanced Mathematics for Underprepared University Students through AI-Driven Educational Tools	Roman Yavich	20250101	African Educational Research Journal	Journal Articles ; Reports - Research	Ebsco-ERIC	General GenAI in higher education but no substantive focus on learner agency/offloading/mechanism
Feedback Literacy.	Carless, David	20260101	International Journal of TESOL Studies	Article	Ebsco-Education	Teacher/faculty/institutional/policy/administrative focus without student learning-process evidence
A Quasi-Experimental Study on Enhancing EFL Learners' Grammar Precision in Writing Skills under Supported-ChatGPT Approach at a University in a Remote Region of Vietnam.	Vo, Thuy Linh ; Phuong Ho, Thanh My	20260102	Arab World English Journal	Article	Ebsco-Education	General GenAI in higher education but no substantive focus on learner agency/offloading/mechanism
Leveraging Generative Artificial Intelligence to Improve Motivation and Retrieval in Higher Education Learners.	Monzon, Noahlana ; Hays, Franklin Alan	20250101	JMIR Medical Education	Article	Ebsco-Education	General GenAI in higher education but no substantive focus on learner agency/offloading/mechanism
Enhancing Writing Accuracy and Empowering Students: The Transformative Influence of ChatGPT’s Informative Feedback on Students’ Writing	Aljohani N.J.	2025	Forum for Linguistic Studies	Article	Scopus	General GenAI in higher education but no substantive focus on learner agency/offloading/mechanism
Writing with AI, thinking with Toulmin: metacognitive gaps and the rhetorical limits of argumentation	Stofiana T.; Sunendar D.; Mulyati Y.; Sastromiharjo A.	2025	Ampersand	Article	Scopus	General GenAI in higher education but no substantive focus on learner agency/offloading/mechanism
Examining Artificial Intelligence (AI) Literacy Among First-Year Students in Korean Higher Education	Lee Y.-J.; Jeong S.-H.	2026	Journal of Curriculum and Teaching	Article	Scopus	General GenAI in higher education but no substantive focus on learner agency/offloading/mechanism
AI-Generated Content in Education: Moving Beyond Theory toward Data-Driven and Actionable Insights.	Pham, Huong Thi ; Nguyen, Nhung Thi Phuong	20260101	Journal of Educational Technology Development & Exchange	Literature Review	Ebsco-Education	General GenAI in higher education but no substantive focus on learner agency/offloading/mechanism
AI Literacy as a Mediator Between Education Climate and Learning Agency in Nursing Students.	Zeng, Fengfei ; Liu, Qiaomei ; Zhang, Yaohua ; Jiang, Na ; Ning, Meng ; Yu, Qiang	20260701	Nursing Education Perspectives (Wolters Kluwer Health)	Article	Ebsco-Education	General GenAI in higher education but no substantive focus on learner agency/offloading/mechanism
Evaluating students’ perceptions, writing outcomes, and challenges in using AI-based feedback systems for english academic writing	Wahyuni S.; Dewi D.S.; Wulandari R.S.; Thohiriyah; Kurniadi D.; Muawanah F.H.; Chairunnisa N.Z.; Ardhi M.A.	2026	Multidisciplinary Reviews	Article	Scopus	General GenAI in higher education but no substantive focus on learner agency/offloading/mechanism
Integration of Chat-GPT Usage in Language Learning Model to Improve Argumentation Skills, Complex Comprehension Skills, and Critical Thinking Skills	Nusivera E.; Hikmat A.; Ghani A.R.A.	2025	International Journal of Learning, Teaching and Educational Research	Article	Scopus	General GenAI in higher education but no substantive focus on learner agency/offloading/mechanism
Effects of three levels of AI integration on second language academic writing: Evaluating restricted, guided, and free use of ChatGPT.	Hong, Seungjin ; Shin, Yu Kyoung	20251101	System	Article	Ebsco-Education	General GenAI in higher education but no substantive focus on learner agency/offloading/mechanism
Graduate Students' Perception and Use of ChatGPT as a Learning Tool to Develop Writing Skills	Chia C.S.C.; Phan J.; Harry O.; Lee K.-M.	2024	International Journal of TESOL Studies	Article	Scopus	General GenAI in higher education but no substantive focus on learner agency/offloading/mechanism
Transitioning from Doctoral Student to Doctoral Supervisor	Adrian Lundberg	20250101	Research in Post-Compulsory Education	Journal Articles ; Reports - Research	Ebsco-ERIC	General GenAI in higher education but no substantive focus on learner agency/offloading/mechanism
Optimizing GAI-Assisted Formative Feedback: An Experimental Study on Its Effects on Engagement, Shared Metacognition, and Learning Performance in Online Collaborative Learning	Guoqing Lu ; Shen Ba ; Lan Yang	20250101	Education and Information Technologies	Journal Articles ; Reports - Research	Ebsco-ERIC	General GenAI in higher education but no substantive focus on learner agency/offloading/mechanism
Self-efficacy in AI-assisted L2 academic writing: scale development and validation	Yao G.; Fan L.	2026	BMC Psychology	Article	Scopus	General GenAI in higher education but no substantive focus on learner agency/offloading/mechanism
agentic ai in marketing education: toward autonomous workflow orchestration	Teimourzadeh A.; Kakavand S.; Kakavand B.	2026	Marketing Education Review	Article	Scopus	General GenAI in higher education but no substantive focus on learner agency/offloading/mechanism
Self-Awareness and Self-Regulatory Learning as Mediators between ChatGPT Usage and Pre-Service Mathematics Teacher's Self-Efficacy	Bright Asare ; Francis O. Boateng	20250101	Journal of Pedagogical Research	Journal Articles ; Reports - Research	Ebsco-ERIC	General GenAI in higher education but no substantive focus on learner agency/offloading/mechanism
Exploring student engagement with multimodal generative AI in task-based Chinese language learning	Wang, Yijen	2026	Computer Assisted Language Learning	Article	Scopus / APA PsycInfo via ProQuest	General GenAI in higher education but no substantive focus on learner agency/offloading/mechanism
Multifactorial Influences on Academic Performance among Medical Students: The Role of Study Habits, Artificial Intelligence, and Psychosocial Factors	Al-Natour L.M.; Abuquteish D.	2025	International Journal of Learning, Teaching and Educational Research	Article	Scopus	General GenAI in higher education but no substantive focus on learner agency/offloading/mechanism
Enhancing STEAM Education Through a “Know-and-Create” Learning Loop: A Case Study of a Generative AI Workshop on Art at Osaka Metropolitan University College of Technology	Nakajima S.; Suzuka T.; Moroi K.; Doi T.; Higashida S.	2026	Journal of Robotics and Mechatronics	Article	Scopus	General GenAI in higher education but no substantive focus on learner agency/offloading/mechanism
Instructional affect and learner motivation in generative AI-restrictive and permissive classrooms.	Sumilong, Marielle Justine	20250916	Frontiers in Education	Article	Ebsco-Education	General GenAI in higher education but no substantive focus on learner agency/offloading/mechanism
Preparing Students for AI-Powered Learning: The Mediating Power of Self-Efficacy between Holistic Engagement and Digital Readiness	Rasoli U.; Smiju I.S.	2026	Journal of Interdisciplinary Studies in Education	Article	Scopus	General GenAI in higher education but no substantive focus on learner agency/offloading/mechanism
Operationalising critical thinking in postgraduate disciplinary writing: Insights from corpus and cluster analyses of lecturer feedback	Zhao, Huahui;Dang, Thi Ngoc Yen;Finlayson, Natalie				APA PsycInfo via ProQuest	General GenAI in higher education but no substantive focus on learner agency/offloading/mechanism
Assessing student perspectives on ChatGPT in higher education: a quantitative analysis	Amin M.; Mustaqim B.; Pratama W.; Sibuea A.M.	2026	IAES International Journal of Artificial Intelligence	Article	Scopus	General GenAI in higher education but no substantive focus on learner agency/offloading/mechanism
Conceptualising and cultivating Critical GAI Literacy in doctoral academic writing.	Ou, Amy Wanyu ; Khuder, Baraa ; Franzetti, Sindija ; Negretti, Raffaella	20241201	Journal of Second Language Writing	Article	Ebsco-Education	General GenAI in higher education but no substantive focus on learner agency/offloading/mechanism
Conceptualising and cultivating Critical GAI Literacy in doctoral academic writing.	Ou, Amy Wanyu ; Khuder, Baraa ; Franzetti, Sindija ; Negretti, Raffaella	20241201	Journal of Second Language Writing	Article	Ebsco-Education	General GenAI in higher education but no substantive focus on learner agency/offloading/mechanism
AI-Driven Assessment Systems in Higher Education: Effectiveness for Enhancing Critical Thinking and Creativity	Suazo-Galdames I.C.; Chaple-Gil A.M.	2025	Ingenierie des Systemes d'Information	Article	Scopus	General GenAI in higher education but no substantive focus on learner agency/offloading/mechanism
Enhancing service-learning through Generative AI: a mixed-methods study on educational Game design in a finance course.	Wan, Kelvin ; Woo, Yan Yin ; Ho, G. T. S.	20251201	Cogent Education	Article	Ebsco-Education	General GenAI in higher education but no substantive focus on learner agency/offloading/mechanism
AI-augmented learning in design education: A structural model of critical thinking and creative engagement	Tei-Narh N.; Awinzeligo H.M.; Kuupole E.; Churcher E.W.; Dake D.; Oppong C.	2026	IDA: International Design and Art Journal	Article	Scopus	General GenAI in higher education but no substantive focus on learner agency/offloading/mechanism
The Impact of Large Language Models on Programming Education and Student Learning Outcomes	Jošt G.; Taneski V.; Karakatič S.	2024	Applied Sciences (Switzerland)	Article	Scopus	General GenAI in higher education but no substantive focus on learner agency/offloading/mechanism
A Conversational Agent Based on Contingent Teaching Model to Support Collaborative Learning Activities: Impacts on Students' Learning Performance, Self-Efficacy and Perceptions	Wanqing Hu ; Rushi Gong ; Sisi Wu ; Yanyan Li	20250101	Educational Technology Research and Development	Journal Articles ; Reports - Research ; Tests/Questionnaires	Ebsco-ERIC	General GenAI in higher education but no substantive focus on learner agency/offloading/mechanism
Choosing not to use generative AI in higher education: a mixed methods study of student reasoning, assessment design, and AI literacy.	Lindkvist, Annica ; Curbo, Sophie ; Hultgren, Catharina	20260507	Frontiers in Education	Article	Ebsco-Education	General GenAI in higher education but no substantive focus on learner agency/offloading/mechanism
The impact of generative AI on academic reading and writing: a synthesis of recent evidence (2023–2025).	Sanz-Tejeda, Aránzazu ; Domínguez-Oller, Juana Celia ; Baldaquí-Escandell, Josep María ; Gómez-Díaz, Raquel ; García-Rodríguez, Araceli	20260120	Frontiers in Education	Article	Ebsco-Education	General GenAI in higher education but no substantive focus on learner agency/offloading/mechanism
Feedback Literacy.	Carless, David	20260101	International Journal of TESOL Studies	Article	Ebsco-Education	General GenAI in higher education but no substantive focus on learner agency/offloading/mechanism
AI assistance in peer feedback provision: Pedagogically sound, but minimally adopted	Pozdniakov, Stanislav;Brazil, Jonathan;Banihashem, Seyyed Kazem;Noroozi, Omid;Gašević, Dragan;Sadiq, Shazia;Khosravi, Hassan				APA PsycInfo via ProQuest	General GenAI in higher education but no substantive focus on learner agency/offloading/mechanism
AI-Assisted Writing and Student Proficiency: Argumentation and Problem-Solving Skills of Undergraduate Students in Bengkulu, Indonesia	Sanjaya H.K.; Hidayati S.; Miski C.R.; Ummah H.; Kusmaningrum M.; Putra R.D.	2026	Southeastern Philippines Journal of Research and Development	Article	Scopus	General GenAI in higher education but no substantive focus on learner agency/offloading/mechanism
Reimagining Success and Failure: Equitable Assessment Practices in an Age of Artificial Intelligence.	Dollinger, Mollie ; Nieminen, Juuso Henrik	20260101	Journal of University Teaching & Learning Practice	Article	Ebsco-Education	General GenAI in higher education but no substantive focus on learner agency/offloading/mechanism
Interactive Mobile Learning with AI: The Effectiveness of ChatGPT for English Proficiency in India.	Rana, Md Sohel	20260102	Arab World English Journal	Article	Ebsco-Education	General GenAI in higher education but no substantive focus on learner agency/offloading/mechanism
Personalized smart courses for university physics based on knowledge graph and large language models	Yin W.; Yan Z.; Qi Z.; Zhang R.	2026	Interactive Technology and Smart Education	Article	Scopus	General GenAI in higher education but no substantive focus on learner agency/offloading/mechanism
Unpacking help-seeking process through multimodal learning analytics: A comparative study of ChatGPT vs human expert	Chen, Angxuan;Xiang, Mengtong;Zhou, Junyi;Jia, Jiyou;Shang, Junjie;Li, Xinyu;Gašević, Dragan;Fan, Yizhou				APA PsycInfo via ProQuest	General GenAI in higher education but no substantive focus on learner agency/offloading/mechanism
The impact of Generative AI on students' learning: a study of learning satisfaction, self-efficacy and learning outcomes.	Yang, Xiaozhe ; Liu, Xin ; Gao, Yihe	20260201	Educational Technology Research & Development	Article	Ebsco-Education	Teacher/faculty/institutional/policy/administrative focus without student learning-process evidence
University Undergraduates' Perceptions on the Use of ChatGPT for Academic Purposes: Evidence from a University in Czech Republic	Blanka Klimova ; Victor Paiva Luz de Campos	20240101	Cogent Education	Journal Articles ; Reports - Research ; Tests/Questionnaires	Ebsco-ERIC	General GenAI in higher education but no substantive focus on learner agency/offloading/mechanism
GenAI-Assisted Critical Reading Report Revision: A Mixed-Methods Study.	Lin, Haoming ; Wei, Wei ; Liu, Fulan	20260101	ECNU Review of Education	Article	Ebsco-Education	General GenAI in higher education but no substantive focus on learner agency/offloading/mechanism
Students’ Perceptions of the Benefits and Challenges of Integrating ChatGPT in Higher Education	Almahasees Z.; Al- Natour M.; Bataineh K.A.; Aminzadeh S.	2024	Pakistan Journal of Life and Social Sciences	Article	Scopus	General GenAI in higher education but no substantive focus on learner agency/offloading/mechanism
Thai EFL University Students' Writing in the Digital Age: Error Analysis Revisited	Atthasith Chuanpipatpong	20250101	PASAA: Journal of Language Teaching and Learning in Thailand	Journal Articles ; Reports - Research	Ebsco-ERIC	General GenAI in higher education but no substantive focus on learner agency/offloading/mechanism
Potentials of ChatGPT in Computer Programming: Insights from Programming Instructors	Anas Husain	20240101	Journal of Information Technology Education: Research	Journal Articles ; Reports - Research	Ebsco-ERIC	General GenAI in higher education but no substantive focus on learner agency/offloading/mechanism
Equity-aware multi-agent collaboration: Real-time role optimization and generative interventions in group learning.	Hadyaoui, Asma ; Cheniti-Belcadhi, Lilia	20260401	Educational Technology & Society	Article	Ebsco-Education	General GenAI in higher education but no substantive focus on learner agency/offloading/mechanism
Transforming written assessment design to embrace AI: what needs to be changed to encourage higher-order critical thinking.	Zhao, Huahui ; Dang, Thi Ngoc Yen	20260501	Education & Information Technologies	Article	Ebsco-Education	General GenAI in higher education but no substantive focus on learner agency/offloading/mechanism
AI-Assisted Academic Writing: A Comparative Study of Student-Crafted and ChatGPT-Enhanced Critiques in Ubiquitous Computing	Sykes E.R.	2024	International Journal of Advanced Computer Science and Applications	Article	Scopus	General GenAI in higher education but no substantive focus on learner agency/offloading/mechanism
The Retrieval-Augmented Pedagogical Assistant (RAPA): A Methodology for Enhancing Critical Thinking and Equity in AI-Augmented Education	Pramanik S.; Bin Husin M.H.	2025	International Journal of Advanced Computer Science and Applications	Article	Scopus	General GenAI in higher education but no substantive focus on learner agency/offloading/mechanism
AI‐driven intelligent feedback system for enhancing self‐assessment accuracy in higher education writing	Chen, Shih‐Yhe;Chen, Wei‐Cheng				APA PsycInfo via ProQuest	General GenAI in higher education but no substantive focus on learner agency/offloading/mechanism
AI Chatbot as a Revision Aid in Second Language Writing: From Error Correction to Lexical Sophistication.	Chon, Yuah V. ; Shin, Dongkwang	20260601	Journal of Computer Assisted Learning	Article	Ebsco-Education	General GenAI in higher education but no substantive focus on learner agency/offloading/mechanism
A cross-national assessment on critical thinking disposition between Hungarian and Chinese undergraduate students.	Liu, Yong ; Pásztor, Attila ; Molnár, Gyöngyvér	20260601	Thinking Skills & Creativity	Article	Ebsco-Education	Not GenAI/LLM-based tool after full-text review
Students' Perceptions and Applications of Metacognitive Awareness Levels in Problem Solving with ChatGPT	Ahsen Filiz ; Hülya Gür	20250101	Educational Process: International Journal	Journal Articles ; Reports - Research	Ebsco-ERIC	General GenAI in higher education but no substantive focus on learner agency/offloading/mechanism
A Scalable and Low-Cost Mobile RAG Architecture for AI-Augmented Learning in Higher Education	Bojorque R.; Plaza A.; Morquecho P.; Moscoso F.	2026	Applied Sciences (Switzerland)	Article	Scopus	General GenAI in higher education but no substantive focus on learner agency/offloading/mechanism
Exploring the Impact of Generative AI-Based Technologies on Learning Performance through Self-Efficacy, Fairness & Ethics, Creativity, and Trust in Higher Education	Muhammad Farrukh Shahzad ; Shuo Xu ; Hira Zahid	20250201	Education and Information Technologies	Journal Articles ; Reports - Research	Ebsco-ERIC	Teacher/faculty/institutional/policy/administrative focus without student learning-process evidence
Exploring the Role of GenAI Tools on Student Motivation and Communicative Competence in the Spanish Classroom	Ana García-Allén ; Alba Devo Colis ; Richard Martinez Loyola ; Gabriela Martinez Loyola	20250101	The EUROCALL Review	Journal Articles ; Reports - Research	Ebsco-ERIC	General GenAI in higher education but no substantive focus on learner agency/offloading/mechanism
The ethical implications of using generative chatbots in higher education.	Williams, Ryan Thomas	20240120	Frontiers in Education	Article	Ebsco-Education	General GenAI in higher education but no substantive focus on learner agency/offloading/mechanism
Enhancing L2 Writing Skills: ChatGPT as an Automated Feedback Tool	Gökçe Kurt ; Yavuz Kurt	20240101	Journal of Information Technology Education: Research	Journal Articles ; Reports - Research ; Tests/Questionnaires	Ebsco-ERIC	General GenAI in higher education but no substantive focus on learner agency/offloading/mechanism
Assessing ChatGPT Feedback for EFL Learners’ Engagement and Writing Performance	Teng M.F.; Huang J.	2026	International Journal of Applied Linguistics (United Kingdom)	Article	Scopus	General GenAI in higher education but no substantive focus on learner agency/offloading/mechanism
The Freirean Classroom in the Age of Artificial Intelligence	Nozaleda B.M.; Addun B.M.	2026	International Research Journal of Multidisciplinary Scope	Article	Scopus	General GenAI in higher education but no substantive focus on learner agency/offloading/mechanism
Integrating Artificial Intelligence into Higher Education Assessment	Andrew Williams	20250101	Intersection: A Journal at the Intersection of Assessment and Learning	Journal Articles ; Reports - Research	Ebsco-ERIC	General GenAI in higher education but no substantive focus on learner agency/offloading/mechanism
Challenges and Problems on Self-directed Learning Readiness in Non– face-to-face Educational Settings During COVID-19	Heo J.; Han S.	2022	OBM Neurobiology	Article	Scopus	General GenAI in higher education but no substantive focus on learner agency/offloading/mechanism
Understanding Student Perception Regarding The Use of ChatGPT in Their Argumentative Writing: A Qualitative Inquiry	Esmaeil A.A.A.; Dzulkifli D.N.A.K.; Maakip I.; Matanluk O.O.; Marshall S.	2023	Jurnal Komunikasi: Malaysian Journal of Communication	Article	Scopus	General GenAI in higher education but no substantive focus on learner agency/offloading/mechanism
ChatGPT and the digitisation of writing	Zhao X.; Cox A.; Cai L.	2024	Humanities and Social Sciences Communications	Article	Scopus	General GenAI in higher education but no substantive focus on learner agency/offloading/mechanism
The double-edged sword of artificial intelligence: Gifted college students’ use of ChatGPT in academic writing	Hasanbaşoğlu, Burçin;Baloglu, Mustafa				Education Collection via ProQuest	General GenAI in higher education but no substantive focus on learner agency/offloading/mechanism
ChatGPT Told Me to Say It: AI Chatbots and Class Participation Apprehension in University Students.	Akiba, Daisuke	20250701	Education Sciences	Article	Ebsco-Education	General GenAI in higher education but no substantive focus on learner agency/offloading/mechanism
EFL lecturers’ experiences and perceptions towards using ChatGPT in teaching writing: A case study in Vietnam.	Nguyen, Hoai Nam ; Nguyen, Hoang Minh ; Do, Thi Phuong Mai	20250701	International Journal of Education & Practice (2311-6897)	Article	Ebsco-Education	General GenAI in higher education but no substantive focus on learner agency/offloading/mechanism
Editorial: Framing the Future with a Research Agenda for Artificial Intelligence in Higher Education.	Fitzgerald, Rachel ; Kumar, Jeya Amantha ; Roe, Jasper ; Roehrer, Erin ; Jianhua Yang	20250401	Journal of University Teaching & Learning Practice	Article	Ebsco-Education	Insufficient analyzable evidence or conceptual content
Enhancing IELTS writing task 2 performance through AI generated feedback: A mixed-methods study on learner improvement and perceptions	Damanik S.F.; Ariatna A.; Hartoyo I.; Nasution N.S.	2026	Indonesian Journal of Applied Linguistics	Article	Scopus	General GenAI in higher education but no substantive focus on learner agency/offloading/mechanism
A theory-driven scale for assessing text-based generative AI literacy from a self-efficacy perspective (T-GASE)	Durak G.; Çankaya S.; Öncü S.	2026	Education and Information Technologies	Article	Scopus	Teacher/faculty/institutional/policy/administrative focus without student learning-process evidence
Exploring Omani EFL Learners’ Perceptions of AI Tools	MohammedAli E.A.; Veettil R.P.; Al-Zaabi M.A.; Sharafudeen M.; Qureshi T.	2025	Digital Technologies Research and Applications	Article	Scopus	General GenAI in higher education but no substantive focus on learner agency/offloading/mechanism
Investigating the Role of AI Tool Interactions in Enhancing English Language Acquisition Among Saudi College Students.	Alhamam, Amnah Abdulrahman	20250901	Arab World English Journal	Article	Ebsco-Education	General GenAI in higher education but no substantive focus on learner agency/offloading/mechanism
ENHANCING ACADEMIC WRITING IN HIGHER EDUCATION: THE IMPACT OF CHATGPT AND QUILLBOT IN AI-DRIVEN PROJECT-BASED LEARNING.	Wikanengsih ; Puspita, Ryan Dwi ; Wardani, Duhita Savira ; Nurhayati, Enung ; Moid, Idawati Binti	20250101	Journal of Information Technology Education: Innovations in Practice	Article	Ebsco-Education	General GenAI in higher education but no substantive focus on learner agency/offloading/mechanism
Validating the ChatGPT Usage Scale: psychometric properties and factor structures among postgraduate students	Nemt-allah, Mohamed; Khalifa, Waleed; Badawy, Mahmoud; Elbably, Yasser; Ibrahim, Ashraf	2024	BMC Psychology	Article	Scopus / Web of Science Core Collection / APA PsycInfo via ProQuest	General GenAI in higher education but no substantive focus on learner agency/offloading/mechanism
Fostering Problem Solving and Critical Thinking in Mathematics through Generative Artificial Intelligence	Barana, Alice ; Marchisio, Marina ; Roman, Fabio	20230101	International Association for Development of the Information Society	Speeches/Meeting Papers ; Reports - Research	Ebsco-ERIC	General GenAI in higher education but no substantive focus on learner agency/offloading/mechanism
Exploring Critical Interaction with GAI in Academic Writing: A Mixed-Methods Study	Sun Q.; Yin S.	2026	TechTrends	Article	Scopus	General GenAI in higher education but no substantive focus on learner agency/offloading/mechanism
Earth Science Simulations with Generative Artificial Intelligence (GenAI).	Yoon-Sung Choi	20250101	Journal of University Teaching & Learning Practice	Article	Ebsco-Education	General GenAI in higher education but no substantive focus on learner agency/offloading/mechanism
Collaborating with AI Assistants on Future-Focused AI Literacy	Miranda Yaggi Rodak	20250101	Journal of Teaching and Learning with Technology	Journal Articles ; Reports - Descriptive	Ebsco-ERIC	General GenAI in higher education but no substantive focus on learner agency/offloading/mechanism
THE ROLE OF AI IN ENHANCING CREATIVITY AMONG UNIVERSITY ART STUDENTS	Yeboah R.	2026	African Journal of Applied Research	Article	Scopus	General GenAI in higher education but no substantive focus on learner agency/offloading/mechanism
Artificial Intelligence as a Reflexive Collaborator in Graduate Studies Supervision	Anthony Brown ; Jane Rossouw	20260101	Transformation in Higher Education	Journal Articles ; Reports - Research	Ebsco-ERIC	General GenAI in higher education but no substantive focus on learner agency/offloading/mechanism
Evaluating the Impact of Artificial Intelligence Tools on Enhancing Student Academic Performance: Efficacy Amidst Security and Privacy Concerns	Phua J.T.K.; Neo H.-F.; Teo C.-C.	2025	Big Data and Cognitive Computing	Article	Scopus	General GenAI in higher education but no substantive focus on learner agency/offloading/mechanism
ChatGPT in Research and Education: A SWOT Analysis of Its Academic Impact	Miah A.S.M.; Tusher M.M.R.; Hossain M.M.; Hossain M.M.; Rahim M.A.; Hamid M.E.; Islam M.S.; Shin J.	2025	CMES - Computer Modeling in Engineering and Sciences	Review	Scopus	General GenAI in higher education but no substantive focus on learner agency/offloading/mechanism
Developing students’ agency and voice by using generative AI in an online EAP module	Smirnova L.	2025	Innovation in Language Learning and Teaching	Article	Scopus	General GenAI in higher education but no substantive focus on learner agency/offloading/mechanism
Two Decades of Academic Writing Assessment in Higher Education: A Bibliometric and Technological Trend Analysis of Scopus (2000-2025)	Nakrowi Z.S.; Winata N.T.; Lumettu A.	2025	International Journal of Learning, Teaching and Educational Research	Article	Scopus	General GenAI in higher education but no substantive focus on learner agency/offloading/mechanism
Students' Views on the Use of Artificial Intelligence in Language for Specific Purposes (LSP) Courses.	Smajla, Tilen ; Podovšovnik, Eva	20260401	International Journal of Instruction	Article	Ebsco-Education	General GenAI in higher education but no substantive focus on learner agency/offloading/mechanism
Tracking Editorial Footprints: A Process-Oriented Analysis of ChatGPT Reliance in Student Writing	Kwon J.; Lee Y.	2025	Forum for Linguistic Studies	Article	Scopus	General GenAI in higher education but no substantive focus on learner agency/offloading/mechanism
Integrating GenAI feedback and dialogic peer feedback to improve academic writing performance and revision practices: a quasi-experimental study	Li S.; Wang S.; Huang Y.	2026	Assessment and Evaluation in Higher Education	Article	Scopus	General GenAI in higher education but no substantive focus on learner agency/offloading/mechanism
AI tools and fashion design education: instructor perspectives on student challenges and design process tool support	An H.; Park M.	2026	Fashion and Textiles	Article	Scopus	General GenAI in higher education but no substantive focus on learner agency/offloading/mechanism
Enhancing Learning Beyond Correction: AI-Assisted Japanese Business Writing and Sociocultural Awareness in Online Higher Education.	Park, Hyokyung ; Kwon, Heeju	20260201	Education Sciences	Article	Ebsco-Education	General GenAI in higher education but no substantive focus on learner agency/offloading/mechanism
AI feedback literacy in higher education: understanding, measuring, and predicting student feedback uptake	Liu K.; Deris F.D.	2025	Assessment and Evaluation in Higher Education	Article	Scopus	Teacher/faculty/institutional/policy/administrative focus without student learning-process evidence
Transformation of University Students' Educational Agency in the Era of AI Technologies; [Трансформация образовательной субъектности студента университета в эпоху ИИ-технологий]	Konkol M.M.; Shishlova E.E.	2026	Vysshee Obrazovanie v Rossii	Article	Scopus	General GenAI in higher education but no substantive focus on learner agency/offloading/mechanism
A learning module for generative AI literacy in a biomedical engineering classroom.	Wang, Xianglong ; Chan, Tiffany Marie ; Tamura, Angelika Aldea	20250408	Frontiers in Education	Article	Ebsco-Education	Teacher/faculty/institutional/policy/administrative focus without student learning-process evidence
Exploring AI Generated Texts vs. Human Written Texts in EFL Academic Writing: A Case Study of Qassim University in Saudi Arabia	AbdAlgane M.; Ali R.; Othman K.; Ibrahim I.Z.A.; Alhaj M.K.M.; Ali E.M.T.; Allehyani F.S.	2025	World Journal of English Language	Article	Scopus	General GenAI in higher education but no substantive focus on learner agency/offloading/mechanism
Implementing AI Literacy Teaching in University-Level L2 Writing Instruction: Exploring One Pedagogical Approach	Angela Hakim	20250901	TESOL Journal	Journal Articles ; Reports - Descriptive	Ebsco-ERIC	Teacher/faculty/institutional/policy/administrative focus without student learning-process evidence
Using ChatGPT in University Academic Writing: A Bibliometric Review Study on the Implications for Writing Reports, Papers, Essays, and Theses	Adauto Medina W.A.; Flores Velásquez C.H.; del Rosario Olivares Zegarra S.; Morales Romero G.P.; Quispe Andía A.; Aybar Bellido I.E.; Palacios Huaraca C.R.; Aldana Trejo F.H.; Bravo N.A.	2024	International Journal of Learning, Teaching and Educational Research	Review	Scopus	General GenAI in higher education but no substantive focus on learner agency/offloading/mechanism
Exploring Engagement, Self-Efficacy, and Anxiety in Large Language Model EFL Learning: A Latent Profile Analysis of Chinese University Students	Wang, Qikai; Gao, Yang; Wang, Xiaochen	2025	International Journal of Human-Computer Interaction	Article	Scopus / Web of Science Core Collection / APA PsycInfo via ProQuest	General GenAI in higher education but no substantive focus on learner agency/offloading/mechanism
Educational Design Principles of Using AI Chatbot That Supports Self-Regulated Learning in Education: Goal Setting, Feedback, and Personalization	Chang D.H.; Lin M.P.-C.; Hajian S.; Wang Q.Q.	2023	Sustainability (Switzerland)	Article	Scopus	General GenAI in higher education but no substantive focus on learner agency/offloading/mechanism
Flipped design thinking with generative AI for digital literacy in ODL	Suwardika, Gede;Sopandi, Agus Tatang;Indrawan, I. Putu Oktap;Masakazu, Kadek				Education Collection via ProQuest	General GenAI in higher education but no substantive focus on learner agency/offloading/mechanism
Exploring the Impact of AI Technologies on EFL Writing Proficiency	Almahboob T.	2025	Forum for Linguistic Studies	Article	Scopus	General GenAI in higher education but no substantive focus on learner agency/offloading/mechanism
IMPACTO DE LA INTELIGENCIA ARTIFICIAL EN EL APRENDIZAJE DE LA PROGRAMACIÓN INFORMÁTICA EN LOS ESTUDIANTES UNIVERSITARIOS.	Vera Paredes, Daniel Alexander ; Franco Arias, Omar Orlando ; Córdova Martínez, Luis Cristóbal	20250301	Ciencia y Educación (2707-3378)	Article	Ebsco-Education	General GenAI in higher education but no substantive focus on learner agency/offloading/mechanism
Integrating Artificial Intelligence (AI) literacy into writing centre pedagogy: A reflective practitioner's perspective.	Nendauni, Lutendo	20251201	SOTL in the South	Article	Ebsco-Education	General GenAI in higher education but no substantive focus on learner agency/offloading/mechanism
Use of Generative AI to Enhance Critical Thinking in Public Health Education	Ashar U.; Shensa A.	2026	Pedagogy in Health Promotion	Article	Scopus	General GenAI in higher education but no substantive focus on learner agency/offloading/mechanism
Dissertation on the adequacy of the CRETA-R methodology as a future teaching resource and analysis of the relevance of the evaluation conducted by ChatGPT and professors: Can ChatGPT facilitate teaching?	Garcia-Beltran E.; Vilchez Tornero J.L.	2025	Innovations in Education and Teaching International	Article	Scopus	General GenAI in higher education but no substantive focus on learner agency/offloading/mechanism
Structured Development of Learning and Assessment Tasks to Prevent Generative AI Misuse and Enhance AI Literacy in the Faculty in Physiotherapy Education	Lindbäck Yvonne;Valeskog Karin;Schröder, Karin;Sonesson Sofi				Education Collection via ProQuest	Teacher/faculty/institutional/policy/administrative focus without student learning-process evidence
Harness the Generative AI tools for Automated Feedback in EAP Writing Assessment.	Hu, Mengqi ; Xu, Rui	20251001	European Journal of Teaching & Education (EJTE)	Article	Ebsco-Education	General GenAI in higher education but no substantive focus on learner agency/offloading/mechanism
Reclaiming the writing process using AI: a scaffolded writing assignment that promotes critical thinking, reflection, and accountability	Hannah Meyer Schapiro;Tripepi, Manuela;Blackley, Julia				Education Collection via ProQuest	General GenAI in higher education but no substantive focus on learner agency/offloading/mechanism
Reassessing assessment in EAP	Dinneen C.; Bodis A.; Dang T.M.N.; Faranak J.; Ovdina N.; Tran P.T.; Xian F.	2026	English Australia Journal	Article	Scopus	General GenAI in higher education but no substantive focus on learner agency/offloading/mechanism
Enhancing Learning in Graduate Nursing Education Through a Co-Designed AI Virtual Tutor: A Mixed-Methods Evaluation	Chu C.H.; Jibb L.A.; MacInnes N.; Shan C.C.; Mohammed S.D.; Nanos S.M.; O'Sullivan M.; Muntaner C.; Thomson H.; Widger K.	2026	Journal of Clinical Nursing	Article	Scopus	General GenAI in higher education but no substantive focus on learner agency/offloading/mechanism
Future-facing assessment and feedback in geography: navigating an evolving landscape.	Hill, Jennifer	20260401	Journal of Geography in Higher Education	Article	Ebsco-Education	General GenAI in higher education but no substantive focus on learner agency/offloading/mechanism
Evolving Resource Use for Self-Directed Learning in Physiology among First-Year Medical Students in a Classroom Setting	Himel Mondal	20250101	Advances in Physiology Education	Journal Articles ; Reports - Research	Ebsco-ERIC	General GenAI in higher education but no substantive focus on learner agency/offloading/mechanism
Fostering AI literacy and critical thinking in pre-service teachers through GAI-based digital storytelling within the CLEAR framework	Chen, Chuang-Qi				Education Collection via ProQuest	Teacher/faculty/institutional/policy/administrative focus without student learning-process evidence
A Critical Scholarly Conversation with Tony Bates: Insights on the Future of Online and Distance Education.	Bates, Tony ; Bozkurt, Aras	20250701	Open Praxis	Article	Ebsco-Education	Insufficient analyzable evidence or conceptual content
Digital transformation in academic libraries: e-resources, OPACs and AI in information discovery	Shimray S.R.; Subaveerapandiyan A.; Ahmad N.	2025	Reference Services Review	Article	Scopus	General GenAI in higher education but no substantive focus on learner agency/offloading/mechanism
Embracing Generative Artificial Intelligence: The Perspectives of English Instructors in Thai Higher Education Institutions	Lucas Kohnke ; Mark B. Ulla	20240101	Knowledge Management & E-Learning	Journal Articles ; Reports - Research	Ebsco-ERIC	General GenAI in higher education but no substantive focus on learner agency/offloading/mechanism
Human-AI collaborative reading in academic contexts: An exploratory case study.	Joo, Dayoung ; Belcher, Diane	20251101	Journal of English for Academic Purposes	Article	Ebsco-Education	General GenAI in higher education but no substantive focus on learner agency/offloading/mechanism
Generative Artificial Intelligence Application in Occupational Therapy Education	James Wersal ; Justin Mason ; Mary Shotwell	20260101	Journal of Occupational Therapy Education	Journal Articles ; Reports - Descriptive	Ebsco-ERIC	General GenAI in higher education but no substantive focus on learner agency/offloading/mechanism
Students' reflections on their experience with ChatGPT	Šedlbauer, Josef;Činčera, Jan;Slavík, Martin;Hartlová, Adéla				APA PsycInfo via ProQuest	General GenAI in higher education but no substantive focus on learner agency/offloading/mechanism
Integration of Artificial Intelligence as a Self-Directed Learning Tool in an Undergraduate Physiology Course	P. Nuñez ; J. Arguelles ; C. Perillan	20260101	Advances in Physiology Education	Journal Articles ; Reports - Research	Ebsco-ERIC	General GenAI in higher education but no substantive focus on learner agency/offloading/mechanism
Proactive Autonomous Assignments as Pedagogical Responses to the Rise of Artificial Intelligence Solutions in Sport Management Teaching Practice	Antti Kauppinen	20250101	Sport Management Education Journal	Journal Articles ; Reports - Descriptive	Ebsco-ERIC	General GenAI in higher education but no substantive focus on learner agency/offloading/mechanism
Utilizing an adaptable artificial intelligence writing tool (ChatGPT) to enhance academic writing skills among Yemeni university EFL students	Alkamel M.A.A.; Alwagieh N.A.S.	2024	Social Sciences and Humanities Open	Article	Scopus	General GenAI in higher education but no substantive focus on learner agency/offloading/mechanism
Exploring the Impact of AI Technologies on EFL Writing Proficiency	Almahboob T.	2025	Forum for Linguistic Studies	Article	Scopus	General GenAI in higher education but no substantive focus on learner agency/offloading/mechanism
Generative AI in first-year writing: An early analysis of affordances, limitations, and a framework for the future.	Cummings, Robert E. ; Monroe, Stephen M. ; Watkins, Marc	20240301	Computers & Composition	Article	Ebsco-Education	General GenAI in higher education but no substantive focus on learner agency/offloading/mechanism
Beyond Traditional Texts: Exploring AI as a Tool for Generating Stories and Analogies in Organic Chemistry Education	Kassem Hallal ; Rasha Hamdan ; Sami Tlais	20260201	Journal of Chemical Education	Journal Articles ; Reports - Research	Ebsco-ERIC	General GenAI in higher education but no substantive focus on learner agency/offloading/mechanism
Challenges of using ChatGPT in education: a digital pedagogy analysis.	Murtiningsih, Siti ; Sujito, Arie ; Soe, Khin Khin	20241001	International Journal of Evaluation & Research in Education	Article	Ebsco-Education	General GenAI in higher education but no substantive focus on learner agency/offloading/mechanism
The Effect of Artificial Intelligence Tools Usage to the Perceived Learning of 2nd Year Communication Students at Far Eastern University-Manila, Academic Year 2023-2024.	Cuyugan, Christian G. ; Roguel, Filmarie Kate M. ; Bulanadi, Hershey Gab ; Gabuya, Reinly Nicole ; Cerenado, Kristine A.	20240901	International Journal of Curriculum & Instruction	Article	Ebsco-Education	General GenAI in higher education but no substantive focus on learner agency/offloading/mechanism
Uptake of Large Language Models by London Medical Students: Exploratory Qualitative Interview Study	Alazzawi M.; Lam K.	2026	JMIR Formative Research	Article	Scopus	General GenAI in higher education but no substantive focus on learner agency/offloading/mechanism
Development of Linguistic Competence in English for Specific Purposes Through ChatGPT: A Case Study	Jordán Enamorado M.Á.	2025	Journal of Language and Education	Article	Scopus	General GenAI in higher education but no substantive focus on learner agency/offloading/mechanism
Exercise-Aware higher-order Thinking skills Assessment via fine-tuned large language model	He X.; Xiao X.; Fang J.; Li Y.; Li Y.; Zhou R.	2025	Knowledge-Based Systems	Article	Scopus	General GenAI in higher education but no substantive focus on learner agency/offloading/mechanism
Pharmacy meets AI: Effect of a drug information activity on student perceptions of generative artificial intelligence.	Munir, Faria ; Ipema, Heather ; Nohria, Rahul ; Singh, Divita	20251001	Currents in Pharmacy Teaching & Learning	Article	Ebsco-Education	General GenAI in higher education but no substantive focus on learner agency/offloading/mechanism
Exploring the Impact of Language Models, Such as ChatGPT, on Student Learning and Assessment	Araz Zirar	20230101	Review of Education	Journal Articles ; Information Analyses ; Reports - Research	Ebsco-ERIC	General GenAI in higher education but no substantive focus on learner agency/offloading/mechanism
Artificial Intelligence in Medical Education: A Narrative Review on Implementation, Evaluation, and Methodological Challenges	Roveta A.; Castello L.M.; Massarino C.; Francese A.; Ugo F.; Maconi A.	2025	AI (Switzerland)	Review	Scopus	General GenAI in higher education but no substantive focus on learner agency/offloading/mechanism
What Makes an Online Exam an Exam? Student Perspectives on Assessment Practices at a Major Online University in the Pre-Gen AI era.	Aristeidou, Maria ; Cross, Simon ; Rossade, Klaus-Dieter ; Wood, Carlton ; Rees, Terri ; Paci, Patrizia	20250501	Electronic Journal of e-Learning	Article	Ebsco-Education	General GenAI in higher education but no substantive focus on learner agency/offloading/mechanism
PERCEPTIONS OF UNDERGRADUATE MATHEMATICS STUDENTS ON GENERATIVE AI AS AN ALGEBRA LESSON PLANNING TOOL	Supriyadi E.; Luritawaty I.P.; Mutoffar M.M.; Pahmi S.	2025	Journal of Engineering Science and Technology	Article	Scopus	General GenAI in higher education but no substantive focus on learner agency/offloading/mechanism
Artificial Intelligence in Higher Education: A Research Pathway with ChatGPT for Learning Design, Feedback, and Professional Development.	Pentucci, Maila ; Fabbri, Manuela ; Laici, Chiara	20240701	Education Sciences & Society	Article	Ebsco-Education	General GenAI in higher education but no substantive focus on learner agency/offloading/mechanism
Comparing AI-Based and Peer-Based Feedback in Teaching the CaRS Model: A Quasi-Experimental Study on Postgraduate Academic Writing	Khusniyah N.L.; Hakim L.; Muslimin A.I.	2026	International Journal of Information and Education Technology	Article	Scopus	General GenAI in higher education but no substantive focus on learner agency/offloading/mechanism
Holy or Unholy? Interview with Open AI’s ChatGPT	Iskender A.	2023	European Journal of Tourism Research	Article	Scopus	General GenAI in higher education but no substantive focus on learner agency/offloading/mechanism
The effects of AI feedback learning activities in English writing on university students' English achievement and writing motivation.	Hwang, Eunkyung ; Im, Heejoo ; Son, Heejung	20251202	English Teaching	Article	Ebsco-Education	General GenAI in higher education but no substantive focus on learner agency/offloading/mechanism
GPTZero and the challenges of AI detection in assessing writing	Giray L.; Sevnarayan K.; Maphoto K.B.	2026	Assessing Writing	Article	Scopus	General GenAI in higher education but no substantive focus on learner agency/offloading/mechanism
Enhancing English Reading Comprehension in Higher Education: A Systematic Review of Artificial Intelligence Integration, Cultural Adaptation, and Metacognitive Strategies 2000 to 2024	Salazar, Giuliana Orrillo;Enny Roman Castillo;Lucelina Saucedo Gonzales				Education Collection via ProQuest	General GenAI in higher education but no substantive focus on learner agency/offloading/mechanism
IntelliA: an intelligent educational assignment practicing platform driven by generative AI	Wang Z.; Niu K.; Liu S.; Liu S.; Wu F.	2025	International Journal of Intelligent Computing and Cybernetics	Article	Scopus	General GenAI in higher education but no substantive focus on learner agency/offloading/mechanism
ARTIFICIAL INTELLIGENCE IN SHAPING PROFESSIONAL VOCABULARY SKILLS OF STUDENTS IN NON-LANGUAGE MAJORS.	MYKOLAICHUK, Alisa ; BABYCH, Maryna	20250901	Educational Challenges	Article	Ebsco-Education	General GenAI in higher education but no substantive focus on learner agency/offloading/mechanism
From Industry to Education: Enhancing Chemical Engineering Learning with Operator Training Simulators and Generative AI.	Honig, Christopher D. F.	20250102	Pacific Journal of Technology Enhanced Learning	Article	Ebsco-Education	General GenAI in higher education but no substantive focus on learner agency/offloading/mechanism
Designing an Integrated Multi-Dimensional Assessment Framework for AI-Supported Academic Writing	Sabine Seufert ; Niklas Eulitz	20250101	International Association for Development of the Information Society	Speeches/Meeting Papers ; Reports - Research	Ebsco-ERIC	General GenAI in higher education but no substantive focus on learner agency/offloading/mechanism
ECOSBot: a multicenter validation pilot study of a generative AI tool for OSCE-based nephrology training	Bentegeac R.; Florens N.; Maanaoui M.; Maisons V.; Lanot A.; Bobot M.; Brilland B.; Glowacki F.; Gérard E.; Hazzan M.; Amouyel P.; Le Guellec B.; Hamroun A.	2025	Clinical Kidney Journal	Article	Scopus	General GenAI in higher education but no substantive focus on learner agency/offloading/mechanism
Augmenting apprenticeship: A discussion paper on integrating generative artificial intelligence into postgraduate general practice training	Tran M.; Schuwirth L.; Davidson A.; Jowsey T.	2026	Australian Journal of General Practice	Article	Scopus	General GenAI in higher education but no substantive focus on learner agency/offloading/mechanism
Nursing Students’ Perceptions and Use of Generative Artificial Intelligence in Nursing Education	Han S.; Kang H.S.; Gimber P.; Lim S.	2025	Nursing Reports	Article	Scopus	General GenAI in higher education but no substantive focus on learner agency/offloading/mechanism
Towards Quality Education: AI-Supported English Pedagogy in Humanities and Engineering for SDG Implementation.	Kumar, Anuj ; Vasudevan, Asokan ; Debyani, Devi ; Nanda, Subhashree ; Rizvi, Aftab Haider	20250902	Journal of Engineering Education Transformations	Article	Ebsco-Education	General GenAI in higher education but no substantive focus on learner agency/offloading/mechanism
Medical students' perceptions of the use of generative artificial intelligence as an assessment strategy in physiology.	Montrezor, Luis Henrique ; Taxini, Camila Linhares	20260601	Advances in Physiology Education	Article	Ebsco-Education	General GenAI in higher education but no substantive focus on learner agency/offloading/mechanism
Development and effects of a chatbot education program for self-directed learning in nursing students	Han J.-W.; Park J.; Lee H.	2025	BMC Medical Education	Article	Scopus	Not GenAI/LLM-based tool after full-text review
Reimagining critical thinking in the age of AI: Implications for nursing education and practice.	Hoffarth, Morgan	20260701	Nurse Education Today	Article	Ebsco-Education	General GenAI in higher education but no substantive focus on learner agency/offloading/mechanism
Effects of interacting with a large language model compared with a human coach on the clinical diagnostic process and outcomes among fourth-year medical students: Study protocol for a prospective, randomised experiment using patient vignettes	Kämmer J.E.; Hautz W.E.; Krummrey G.; Sauter T.C.; Penders D.; Birrenbach T.; Bienefeld N.	2024	BMJ Open	Article	Scopus	General GenAI in higher education but no substantive focus on learner agency/offloading/mechanism
Book Review: Developing Evaluative Judgement in Higher Education: Assessment for Knowing and Producing Quality Work	Xie, Xiao				Education Collection via ProQuest	General GenAI in higher education but no substantive focus on learner agency/offloading/mechanism
Leveraging Generative Artificial Intelligence to Improve Motivation and Retrieval in Higher Education Learners.	Monzon, Noahlana ; Hays, Franklin Alan	20250101	JMIR Medical Education	Article	Ebsco-Education	Insufficient analyzable evidence or conceptual content
Artificial Intelligence (AI)-Aided Collaborative Design in Industrial Design Education for Final Year Projects (FYP) Improving Workflow and Innovation	Me R.C.; Kamil M.J.M.; Razali A.F.; Li J.; Abidin S.Z.; Ramli S.H.	2025	Academic Quarter	Article	Scopus	General GenAI in higher education but no substantive focus on learner agency/offloading/mechanism
Applying ChatGPT to tackle the side effects of personal learning environments from learner and learning perspective: An interview of experts in higher education	Xu, XiaoShu;Wang, XiBing;Zhang, YunFeng;Zheng, Rong				APA PsycInfo via ProQuest	General GenAI in higher education but no substantive focus on learner agency/offloading/mechanism
Pedagogical uses of AI tools: reflection on a case study	Cirstea A.	2024	Journal of Learning Development in Higher Education	Article	Scopus	General GenAI in higher education but no substantive focus on learner agency/offloading/mechanism
PEUMO: HERRAMIENTA COMPUTACIONAL DE APOYO A LA ESCRITURA ACADÉMICA EN INGENIERÍA.	Venegas, René ; Cerda-Canales, Constanza	20251101	Perspectiva Educacional	Article	Ebsco-Education	General GenAI in higher education but no substantive focus on learner agency/offloading/mechanism
Teaching AI Feedback Literacy: Turning Chatbot Suggestions into Learning Opportunities.	Andreas, Natalie Bidnick	20260301	National Teaching & Learning Forum	Article	Ebsco-Education	Teacher/faculty/institutional/policy/administrative focus without student learning-process evidence
Student-led discussions for sustainability education: an autoethnographic exploration	Hensley, Nathan				Education Collection via ProQuest	General GenAI in higher education but no substantive focus on learner agency/offloading/mechanism
Exploring an LLM's Use in Supporting Journal Club Preparation and Discussion Among Residents	Umer F.; Mansoor A.; Naseem A.; Kazmi S.M.R.	2025	Journal of Dental Education	Article	Scopus	Teacher/faculty/institutional/policy/administrative focus without student learning-process evidence
Artificial intelligence as the modern platonic cave.	Spence, Logan	20260401	Communication Teacher	Article	Ebsco-Education	Insufficient analyzable evidence or conceptual content
Piloting an AI Introduction Program for Incoming Medical Students: A Novel Approach to Medical Education	Ta K.T.L.; Patel A.; Keller N.; Pandey S.R.; Kc A.; Arries C.	2026	Medical Science Educator	Article	Scopus	General GenAI in higher education but no substantive focus on learner agency/offloading/mechanism
Technology and self-regulated learning.	Deneen, Chris	20250102	Pacific Journal of Technology Enhanced Learning	Article	Ebsco-Education	General GenAI in higher education but no substantive focus on learner agency/offloading/mechanism
Reconsidering AI-detection in EFL writing: a response to De Wilde	Barrot, Jessie S				Education Collection via ProQuest	Teacher/faculty/institutional/policy/administrative focus without student learning-process evidence
Developing an AI-use checklist for formative assessment in EMI	Kikuchi, Hisayo				Education Collection via ProQuest	General GenAI in higher education but no substantive focus on learner agency/offloading/mechanism
Heutagogy and Gen AI: A conversation.	Narayan, Vickel ; Vanderburg, Robert	20250102	Pacific Journal of Technology Enhanced Learning	Article	Ebsco-Education	Insufficient analyzable evidence or conceptual content
What is 4IR or Industry 4.0, and how will it impact Learning Development?	Wilson, Rebecca	20250901	Journal of Learning Development in Higher Education	Article	Ebsco-Education	Insufficient analyzable evidence or conceptual content
The Role of Artificial intelligence in Medical training, with its Applicability, Efficiency, Potential, and Challenges among Preclinical Students	Nwe T.M.; Shamshol N.A.H.; Jaafar N.N.; Syahruddin S.H.; Yusaini T.A.; Saha’arif T.F.N.T.; Lwin S.; Yee K.T.; Yi M.S.; Latt S.S.	2025	Research Journal of Pharmacy and Technology	Article	Scopus	General GenAI in higher education but no substantive focus on learner agency/offloading/mechanism
Including the Tech, Keeping the Human: Integrating Generative AI in the Feedback Writing Process	Ryan Phelan	20250101	English Australia Journal	Journal Articles ; Reports - Research	Ebsco-ERIC	Insufficient analyzable evidence or conceptual content
Enhancing or impairing? Exploring Indian EFL learners' academic writing narratives with ChatGPT.	Khan, Razia ; Qamar, Md. Tauseef ; Ansari, Mohd Sajid ; Yasmeen, Juhi	20251201	Cogent Education	Article	Ebsco-Education	Teacher/faculty/institutional/policy/administrative focus without student learning-process evidence
‘A double-edged tool’: A psychological needs perspective of generative AI and postgraduate international students' engagement in UK higher education	Adekoya O.D.; Ajonbadi H.A.; Mordi C.; Samuel P.; Nguyen H.	2026	British Educational Research Journal	Article	Scopus	Teacher/faculty/institutional/policy/administrative focus without student learning-process evidence
AI-affordance alignment drives authentic learning gains without foundational erosion: a quasi-experimental pilot study from an environmental data science course.	Elshall, Ahmed S. ; Badir, Ashraf ; Gebremedhin, Mewcha Amha	20260612	Frontiers in Education	Article	Ebsco-Education	Teacher/faculty/institutional/policy/administrative focus without student learning-process evidence
Perceived influence of GenAI on student engagement in online higher education.	Ala, Mamun ; Shahid, Seherish ; Mahmud, Saadia ; Mohyuddin, Syed ; Kaur, Kuldeep	20250701	Journal of Applied Learning & Teaching (JALT)	Article	Ebsco-Education	Performance/satisfaction/attitudes only without analyzable agency/offloading mechanism
Students' use patterns of generative artificial intelligence during problem‐solving in an intelligent learning system: Achievement goal orientation matters	Wang, Tingting;Li, Shan;Li, Shasha;Zhang, Jianhua;Gao, Jie				Education Collection via ProQuest	Performance/satisfaction/attitudes only without analyzable agency/offloading mechanism
Comparing the effects of ChatGPT and automated writing evaluation on students’ writing and ideal L2 writing self	Shi, Huawei;Chai, Ching Sing;Zhou, Sihan;Aubrey, Scott				APA PsycInfo via ProQuest	Performance/satisfaction/attitudes only without analyzable agency/offloading mechanism
Designing Curricula for Learner Autonomy and Engagement: Connecting Notional Hours, Blended and Self-Regulated Learning	Angelos Bollas ; Cathryn Bennett	20260103	Springer	BookGuides - General	Ebsco-ERIC	Wrong source type or document type after full-text verification
Transforming EFL writing instruction with generative AI: Evaluating feedback quality and learner independence	Duan C.; Wang Y.	2026	International Journal of Mechanical Engineering Education	Article	Scopus	Teacher/faculty/institutional/policy/administrative focus without student learning-process evidence
AI-Powered Translation Apps and Their Impact on English Language Learning in Saudi Arabia.	Mubarak, Rami	20260102	Arab World English Journal	Article	Ebsco-Education	General GenAI in higher education but no substantive focus on learner agency/offloading/mechanism
The Impact of AI Writing Assistants on Academic Writing Performance: From the Perspective of Subjectivity	Cui, Yulu;He, Weimiao;Du, Xingke;Zeng, Manlin;Liu, Dongping				Education Collection via ProQuest	Performance/satisfaction/attitudes only without analyzable agency/offloading mechanism
The cognitive impact of ChatGPT in higher education: A systematic review of critical and creative thinking outcomes	Li C.; Cui H.; Hagedorn L.S.	2026	Computers and Education: Artificial Intelligence	Review	Scopus	Performance/satisfaction/attitudes only without analyzable agency/offloading mechanism
Investigating students’ engagement with genai-supported peer feedback generation in efl writing	Guo, Kai;Li, Danling;Pan, Mengru;Lai, Chun				APA PsycInfo via ProQuest	Performance/satisfaction/attitudes only without analyzable agency/offloading mechanism
University students’ perceptions of generative AI for critical thinking and creativity: The influence of self-efficacy and disciplinary differences	Alghamdi A.A.	2025	Innovations in Education and Teaching International	Article	Scopus	General GenAI in higher education but no substantive focus on learner agency/offloading/mechanism
Do You Have AI Dependency? The Roles of Academic Self-Efficacy, Academic Stress, and Performance Expectations on Problematic AI Usage Behavior	Shunan Zhang ; Xiangying Zhao ; Tong Zhou ; Jang Hyun Kim	20240101	International Journal of Educational Technology in Higher Education	Journal Articles ; Reports - Research	Ebsco-ERIC	Performance/satisfaction/attitudes only without analyzable agency/offloading mechanism
The Impacts of Large Language Model Addiction on University Students’ Mental Health: Gender as a Moderator	Elshaer I.A.; Azazz A.M.S.A.	2025	Algorithms	Article	Scopus	Performance/satisfaction/attitudes only without analyzable agency/offloading mechanism
Developing generative AI literacies through self-regulated learning: A human-centered approach	Anders A.D.; Dux Speltz E.	2025	Computers and Education: Artificial Intelligence	Article	Scopus	General GenAI in higher education but no substantive focus on learner agency/offloading/mechanism
Preparing the Next Generation: How Trust, Gender, and Academic Performance Shape Financial Planning Students' AI Adoption	Antonoudi E.; Rollins-Koons A.; McCoy M.	2026	Financial Planning Review	Article	Scopus	Technology acceptance/intention-to-use without direct student learning-process or agency-related evidence
Writing with AI: EFL Students' Perceptions of ChatGPT's Role in English Writing.	NHAN, Lam Ky	20260401	Novitas-ROYAL	Article	Ebsco-Education	Technology acceptance/intention-to-use without direct student learning-process or agency-related evidence
Reflections on the Merit and Perils of AI in Higher Education: Five Early Adopter's Perspectives	Mehmet Aydeniz	20250101	International Journal of Technology in Education and Science	Journal Articles ; Reports - Research	Ebsco-ERIC	Teacher/faculty/institutional/policy/administrative focus without student learning-process evidence
Deskilling, reskilling, or upskilling? Unpacking the pathways of student adaptation to generative artificial intelligence	Yang B.; Sun Y.; Zeng Z.; Li Q.	2026	International Journal of Information Management	Article	Scopus	Technology acceptance/intention-to-use without direct student learning-process or agency-related evidence
Disclosing Chinese college students' flow experience in GenAI-assisted informal digital learning of english: A self-determination theory perspective.	Wu, Hanwei ; Wang, Yongliang	20250501	Learning & Motivation	Article	Ebsco-Education	General GenAI in higher education but no substantive focus on learner agency/offloading/mechanism
Factors influencing university students’ intention to use and reliance on generative artificial intelligence: An extended technology acceptance model with critical use	Nguyen T.H.; Truong L.T.; Nguyen N.H.T.	2026	Computers and Education: Artificial Intelligence	Article	Scopus	Technology acceptance/intention-to-use without direct student learning-process or agency-related evidence
Drivers of willingness to communicate with generative AI: The roles of self-efficacy, grit, speaking enjoyment, and anxiety from a self-determination theory perspective	Tang, Jiaohui;Zhang, Anchen;Sun, Mingshan;Leng, Xinchen;Luo, Ling				APA PsycInfo via ProQuest	Performance/satisfaction/attitudes only without analyzable agency/offloading mechanism
The influence of generative artificial intelligence support on learning anxiety and academic expectation stress: The mediating role of self-efficacy	Zhang, Boyu;Li, Wenjie;Jou, Min				APA PsycInfo via ProQuest	General GenAI in higher education but no substantive focus on learner agency/offloading/mechanism
Perceptions of Generative Artificial Intelligence (AI), Behavioral Intention, and Use Experience as Predictors of University Students' Learning Agency in Generative AI-Supported Contexts	Liangliang Xia ; Xin An ; Xinyi Li ; Yan Dong	20260101	Journal of Educational Computing Research	Journal Articles ; Reports - Research	Ebsco-ERIC	Performance/satisfaction/attitudes only without analyzable agency/offloading mechanism
Beyond tool use: Tracking the evolution of generative AI literacy among university students through a process-oriented investigation	Yan W.; Nakajima T.; Sawada R.	2025	Computers and Education: Artificial Intelligence	Article	Scopus	Performance/satisfaction/attitudes only without analyzable agency/offloading mechanism
Learner agency in self-directed use of GenAI for informal language learning	Lai C.; Pan M.; Pi R.; Shen K.; Liu Y.	2026	Innovation in Language Learning and Teaching	Article	Scopus	Performance/satisfaction/attitudes only without analyzable agency/offloading mechanism
Unlocking Potential: Key Factors Shaping Undergraduate Self-Directed Learning in AI-Enhanced Educational Environments	Wu D.; Zhang S.; Ma Z.; Yue X.-G.; Dong R.K.	2024	Systems	Article	Scopus	Teacher/faculty/institutional/policy/administrative focus without student learning-process evidence
A phenomenographic analysis of undergraduates’ conceptions of generative AI-mediated learning	Mau B.-R.; Tsai C.-C.; Wu Y.-P.; Feng H.-H.; Lin T.-J.	2026	Journal of Research on Technology in Education	Article	Scopus	Performance/satisfaction/attitudes only without analyzable agency/offloading mechanism
Explore the Gen-AI empowerment black box: a meta-analysis of the impact of Gen-AI on college students’ critical thinking	Jiang X.	2026	Interactive Technology and Smart Education	Article	Scopus	General GenAI in higher education but no substantive focus on learner agency/offloading/mechanism
When does GenAI feedback support learning? Trust calibration and verification in L2 writing assessment	Ruyang L.; Zhang C.; Ye H.	2026	Assessing Writing	Article	Scopus	Teacher/faculty/institutional/policy/administrative focus without student learning-process evidence
EXPLORING HUMAN--AI DISTRIBUTED CRITICAL THINKING (HADCT): PILOT VALIDATION OF A CRITICAL THINKING SCALE WITH VIETNAMESE EFL LEARNERS.	Cong-Lem, Ngo	20250701	TEFLIN Journal: A Publication on the Teaching & Learning of English	Article	Ebsco-Education	Performance/satisfaction/attitudes only without analyzable agency/offloading mechanism
ChatGPT-Assisted Learning Effectiveness and Academic Achievement: A Mechanism-Based Model in Higher Education	Hasanein A.M.; Al-Romeedy B.S.	2026	Information (Switzerland)	Article	Scopus	Technology acceptance/intention-to-use without direct student learning-process or agency-related evidence
From Tool to Co-Learner: Exploring Student Engagement With GenAI Through the Lens of Social Constructivism	Fang L.; Zhou X.	2025	Evaluation Review	Article	Scopus	Performance/satisfaction/attitudes only without analyzable agency/offloading mechanism
Interacting with a humanized dual-llm agent: An exploratory study of individual and collaborative modes in language proficiency and critical thinking awareness	Chu, Xiaoyan;Li, Yuan				APA PsycInfo via ProQuest	General GenAI in higher education but no substantive focus on learner agency/offloading/mechanism
The double-edged sword of AI literacy: Functional differentiation of anxiety and motivational regulation in the GenAI context.	Xu, Tao ; Wu, Keduan ; Wang, Danni ; Wang, Wenbo	20260501	Learning & Motivation	Article	Ebsco-Education	Performance/satisfaction/attitudes only without analyzable agency/offloading mechanism
Generative AI Competence and Student Engagement in Higher Education: Mediating Roles of Utilization, Autonomy, and Formal Learning	Sampah S.N.A.; Nabang M.; Krampa E.K.; Issah M.; Koduah F.; Essel H.B.; Agyem J.A.	2026	Journal of Interdisciplinary Studies in Education	Article	Scopus	Teacher/faculty/institutional/policy/administrative focus without student learning-process evidence
Factors influencing university students’ intention to use and reliance on generative artificial intelligence: An extended technology acceptance model with critical use	Nguyen T.H.; Truong L.T.; Nguyen N.H.T.	2026	Computers and Education: Artificial Intelligence	Article	Scopus	Technology acceptance/intention-to-use without direct student learning-process or agency-related evidence
A Systematic Mapping Review on How Generative Artificial Intelligence Impacts Social and Emotional Learning: A Case of Large Language Model Chatbots	Haolan Liu ; Xueqing Fang ; Qingyuan Cui ; Thomas K. F. Chiu	20260401	Review of Education	Journal Articles ; Information Analyses ; Reports - Research	Ebsco-ERIC	General GenAI in higher education but no substantive focus on learner agency/offloading/mechanism
Enhancing Self-Regulated Learning and Higher-Order Thinking Skills in Virtual Reality: The Impact of ChatGPT-Integrated Feedback Aids	Wei-Sheng Wang ; Chia-Ju Lin ; Hsin-Yu Lee ; Yueh-Min Huang ; Ting-Ting Wu	20250901	Education and Information Technologies	Journal Articles ; Reports - Research	Ebsco-ERIC	Performance/satisfaction/attitudes only without analyzable agency/offloading mechanism
Exploring the role of learner aptitude and engagement in ChatGPT-assisted writing tasks: Evidence from Bangladeshi undergraduates	Khan M.S.H.; Habib R.B.	2026	Computers in Human Behavior Reports	Article	Scopus	Performance/satisfaction/attitudes only without analyzable agency/offloading mechanism
Fostering undergraduates' critical thinking in digital multimodal composition with generative artificial intelligence.	Shen, Yanan ; Han, Yanyan	20260301	Thinking Skills & Creativity	Article	Ebsco-Education	Technology acceptance/intention-to-use without direct student learning-process or agency-related evidence
Leveraging generative AI to foster metacognition and self-directed learning	Lowry, Brandon;McGrath, Samantha;Eitel, Chad;Hall, Heather;Clapp, Tod R				Education Collection via ProQuest	General GenAI in higher education but no substantive focus on learner agency/offloading/mechanism
Nested Learning in Higher Education: Integrating Generative AI, Neuroimaging, and Multimodal Deep Learning for a Sustainable and Innovative Ecosystem	Juárez R.; Hernández-Fernández A.; Camargo C.B.; Molero D.	2026	Sustainability (Switzerland)	Article	Scopus	Performance/satisfaction/attitudes only without analyzable agency/offloading mechanism
From Surface to Deep Learning Approaches with Generative AI in Higher Education: An Analytical Framework of Student Agency	Yunying Yang ; Jinwen Luo ; Miaoyan Yang ; Runde Yang ; Jiayin Chen	20240101	Studies in Higher Education	Journal Articles ; Reports - Research	Ebsco-ERIC	General GenAI in higher education but no substantive focus on learner agency/offloading/mechanism
A socially shared regulation of learning and self-determination theory-based classification of generative artificial intelligence-mediated mathematical modeling activities: the case of ChatGPT	Kaya, Deniz;Yildiz Durak, Hatice				Education Collection via ProQuest	Performance/satisfaction/attitudes only without analyzable agency/offloading mechanism
Critical Thinking in the Age of AI: A Systematic Review of AI's Effects on Higher Education	Rahyuni Melisa ; Ashadi Ashadi ; Anita Triastuti ; Sari Hidayati ; Achmad Salido ; Priska Efriani Luansi Ero ; Cut Marlini ; Zefrin Zefrin ; Zaki Al Fuad	20250101	Educational Process: International Journal	Journal Articles ; Information Analyses	Ebsco-ERIC	Performance/satisfaction/attitudes only without analyzable agency/offloading mechanism
From tool to scaffold: Structured human–AI collaboration and its effects on academic writing and digital critical thinking among Saudi EFL learners	Alshehri, Omar Abdullah Omar;Lamouchi, Ali;Abdellatif, Mohamed Sayed;Al-Dosari, Mashael Nasser Ayed;Mekheimer, Mohamed;Nemt-allah, Mohamed Ali				APA PsycInfo via ProQuest	Performance/satisfaction/attitudes only without analyzable agency/offloading mechanism
Comparing ChatGPT Feedback and Peer Feedback in Shaping Students’ Evaluative Judgement of Statistical Analysis: A Case Study	Xie X.; Zhang L.J.; Wilson A.J.	2025	Behavioral Sciences	Article	Scopus	General GenAI in higher education but no substantive focus on learner agency/offloading/mechanism
Understanding ChatGPT dependency in Science student learning: a structural model approach.	FADILLAH, MUHAMMAD AIZRI ; USMELDI	20250701	Review of Science Mathematics & ICT Education	Article	Ebsco-Education	Technology acceptance/intention-to-use without direct student learning-process or agency-related evidence
Feedback Literacy.	Carless, David	20260101	International Journal of TESOL Studies	Article	Ebsco-Education	Teacher/faculty/institutional/policy/administrative focus without student learning-process evidence
University students’ self-esteem and gai dependency: Multiple mediating roles of academic anxiety and perceived usefulness	Chen, Yihan;Chen, Tingen;Yang, Shengping;Yang, Sixuan;Yan, Wenxing;Zeng, Xi;Zhang, Kaiwen;Zhang, Weizhong				APA PsycInfo via ProQuest	Technology acceptance/intention-to-use without direct student learning-process or agency-related evidence
AI self-efficacy and knowledge graph-integrated generative AI feedback in higher education.	Tu, Yun-Fang ; Liu, Gen-ping ; Hwang, Gwo-Jen ; Chen, Xu-Wei ; Guo, Xiao-Ge	20260401	Internet & Higher Education	Article	Ebsco-Education	Technology acceptance/intention-to-use without direct student learning-process or agency-related evidence
Evaluating the Effects of Personalised Learning on AI-Assisted Design Performance, Creative Self-Efficacy, and Engagement of High- and Low-Performing College Design Students	Jiawei Wang ; Jingru Zhang ; Yuan Kang	20260401	Journal of Computer Assisted Learning	Journal Articles ; Reports - Research	Ebsco-ERIC	Performance/satisfaction/attitudes only without analyzable agency/offloading mechanism
Student experiences of ChatGPT-supported engagement, relational interaction, and confidence in higher education	Feride Öksüz Gül İSTANBUL MEDENİYET ÜNİVERSİTESİ, EĞİTİM BİLİMLERİ FAKÜLTESİ 0000-0002-4958-7928				Education Collection via ProQuest	Teacher/faculty/institutional/policy/administrative focus without student learning-process evidence
Cultivating Independent Thinkers: The Triad of Artificial Intelligence, Bloom's Taxonomy and Critical Thinking in Assessment Pedagogy	Anitia Lubbe ; Elma Marais ; Donnavan Kruger	20250801	Education and Information Technologies	Journal Articles ; Reports - Research	Ebsco-ERIC	General GenAI in higher education but no substantive focus on learner agency/offloading/mechanism
Students' Perceptions of ChatGPT in Higher Education: A Study of Academic Enhancement, Procrastination, and Ethical Concerns.	Uppa, Komal ; Hajian, Shiva	20250101	European Journal of Educational Research	Article	Ebsco-Education	Technology acceptance/intention-to-use without direct student learning-process or agency-related evidence
The end of English language learning: GenAI as a tool for counter productivity	Abdurasul S.-A.M.	2025	Environment and Social Psychology	Article	Scopus	Performance/satisfaction/attitudes only without analyzable agency/offloading mechanism
The effects of generative AI on collaborative problem-solving and team creativity performance in digital story creation: an experimental study.	Wei, Xiaodong ; Wang, Lei ; Lee, Lap-Kei ; Liu, Ruixue	20250425	International Journal of Educational Technology in Higher Education	Article	Ebsco-Education	Performance/satisfaction/attitudes only without analyzable agency/offloading mechanism
Challenges of integrating chatgpt into efl writing: An activity theory framework	Jung, Jiyoon;Joo, Sewon;Park, Heeyoon;Han, Insook				APA PsycInfo via ProQuest	General GenAI in higher education but no substantive focus on learner agency/offloading/mechanism
Threshold concepts for writing with AI: Experimentation, expertise, agency	Anders A.D.; Dux Speltz E.	2026	Computers and Composition	Article	Scopus	Performance/satisfaction/attitudes only without analyzable agency/offloading mechanism
The Impact of AI-Powered Text Generation on Undergraduate Students’ Critical Thinking: A Study on ChatGPT Usage	Rahman G.; Almutairi E.A.A.; Almutairi M.; Mudhsh B.A.	2025	Journal of University Teaching and Learning Practice	Article	Scopus	Technology acceptance/intention-to-use without direct student learning-process or agency-related evidence
Ongoing and holistic self assessment as a developmental practice: learner agency, reflection and identity formation in higher education	Soffer-Vital S.; Glassner A.	2026	Assessment and Evaluation in Higher Education	Article	Scopus	General GenAI in higher education but no substantive focus on learner agency/offloading/mechanism
Exploring the relationships among perceived AI ability, academic self-efficacy and independent learning disposition in the tertiary contexts	Cheung L.M.E.; Lo O.-T.; Shi H.	2025	Computers and Education: Artificial Intelligence	Article	Scopus	General GenAI in higher education but no substantive focus on learner agency/offloading/mechanism
Metacognitive regulation and ChatGPT-assisted writing: introducing an interactive model for cultivating strategic engagement	Otmane EL Hosayny;Razkane, Hassane;Yeou, Mohamed				Education Collection via ProQuest	Performance/satisfaction/attitudes only without analyzable agency/offloading mechanism
From Support to Dependency: Exploring Student Perceptions of Generative AI.	Melchior, Claudio ; Farinosi, Manuela	20260101	Comunicar	Article	Ebsco-Education	Teacher/faculty/institutional/policy/administrative focus without student learning-process evidence
‘I want the text to still be me’ Foregrounding ChatGPT’s impact on L2 voice	Pretorius M.	2026	English Text Construction	Article	Scopus	Performance/satisfaction/attitudes only without analyzable agency/offloading mechanism
Exploring learners’ self-regulated learning behaviors in generative ai-assisted academic writing: A cluster and sequential analysis	Jia, Chengyuan;Jin, Zhexuan;Lu, Yao				APA PsycInfo via ProQuest	Performance/satisfaction/attitudes only without analyzable agency/offloading mechanism
Encouraging responsible GenAI use in software engineering education: A design-oriented model	Gəruslu V.; Jafarov Z.; Mövsümova A.; Namazov A.; Mirzayev H.	2026	Journal of Systems and Software	Article	Scopus	Teacher/faculty/institutional/policy/administrative focus without student learning-process evidence
Perceived satisfaction, perceived usefulness, and interactive learning environments as predictors of university students’ self-regulation in the context of GenAI-assisted learning: An empirical study in mainland China	Liu, Zhiwei;Zhao, Yan;Zuo, Haode;Lu, Yongjing				APA PsycInfo via ProQuest	Technology acceptance/intention-to-use without direct student learning-process or agency-related evidence
An Explicit-Thinking LLM-Based Cognitive Apprenticeship Approach to Promote Students’ Metacognition, Higher Order Thinking Skills, and Learning Performance	Zhong, Yihua;Chen, Jili;Huang, Changqin;Wang, Xizhe;Chen, Yixuan;He, Tao				Education Collection via ProQuest	Performance/satisfaction/attitudes only without analyzable agency/offloading mechanism
Competition between human learners and chatgpt: Enhancing university efl students’ reading comprehension and critical thinking through competitive questioning	Shang, Junjie;Huang, Yuhan;Xu, Meixia;Huang, Yi;Shen, Xuantong;Wang, Guoxiu;Wang, Yuetian;Zhang, Lu				APA PsycInfo via ProQuest	Performance/satisfaction/attitudes only without analyzable agency/offloading mechanism
Artificial intelligence in higher education: Modelling students’ motivation for continuous use of ChatGPT based on a modified self-determination theory	Annamalai N.; Bervell B.; Mireku D.O.; Andoh R.P.K.	2025	Computers and Education: Artificial Intelligence	Article	Scopus	Teacher/faculty/institutional/policy/administrative focus without student learning-process evidence
Self-Regulated Learning with AI: A Comparative Analysis of General-Purpose and Task-Specific Platforms	Xiu-Yi Wu ; Davy Tsz Kit Ng ; Thomas K. F. Chiu	20260101	International Journal of Technology in Education	Journal Articles ; Reports - Research	Ebsco-ERIC	General GenAI in higher education but no substantive focus on learner agency/offloading/mechanism
From Expectations to Measured Pragmatism: A Pre- and Post-Experience Study of Student Engagement in AI-Supported Academic Exams.	Amzalag, Meital ; Zviel-Girshin, Rina ; Beimel, Dizza	20260401	Education Sciences	Article	Ebsco-Education	Performance/satisfaction/attitudes only without analyzable agency/offloading mechanism
Clue before correction: ChatGPT-enhanced strategy for promoting autonomous and reflective language learning	Lukešová A.; Jennings P.J.	2026	Innovation in Language Learning and Teaching	Article	Scopus	Performance/satisfaction/attitudes only without analyzable agency/offloading mechanism
Metacognitive Awareness and EFL Learners' Perceptions and Experiences in Utilising ChatGPT for Writing Feedback	Mark Feng Teng	20250301	European Journal of Education	Journal Articles ; Reports - Research	Ebsco-ERIC	Performance/satisfaction/attitudes only without analyzable agency/offloading mechanism
Can interaction with generative artificial intelligence enhance learning autonomy? A longitudinal study from comparative perspectives of virtual companionship and knowledge acquisition preferences	Xie, Zehang;Wu, Xinzhu;Xie, Yunxiang				APA PsycInfo via ProQuest	General GenAI in higher education but no substantive focus on learner agency/offloading/mechanism
University students’ perceptions of generative AI for critical thinking and creativity: The influence of self-efficacy and disciplinary differences	Alghamdi A.A.	2025	Innovations in Education and Teaching International	Article	Scopus	General GenAI in higher education but no substantive focus on learner agency/offloading/mechanism
Critical Thinking in Vietnamese EFL Students' Use of Generative AI Tools for Academic Learning: Qualitative Insights from a Brief Intervention.	Cong-Lem, Ngo ; Nguyen, Thang Tat ; Nguyen, Khanh Nhat Hoang ; Nguyen, Quyen Nhat Hoang	20260601	English Teaching & Learning	Article	Ebsco-Education	Teacher/faculty/institutional/policy/administrative focus without student learning-process evidence
Potential risks of generative artificial intelligence integration into K-12 education: A scoping review	Tao S.; Lan M.; Wang M.; Li H.	2026	Computers and Education: Artificial Intelligence	Review	Scopus	Teacher/faculty/institutional/policy/administrative focus without student learning-process evidence
Relationships between ChatGPT use with self-directed learning and critical thinking among school and university nurses in Taiwan	Chang L.-C.; Hung L.-L.; Liu T.-W.; Huang C.-H.; Lin H.-L.; Liao L.-L.	2025	BMC Nursing	Article	Scopus	Technology acceptance/intention-to-use without direct student learning-process or agency-related evidence
The Role of AI in Academic Writing: Impacts on Writing Skills, Critical Thinking, and Integrity in Higher Education	Deep P.D.; Chen Y.	2025	Societies	Review	Scopus	General GenAI in higher education but no substantive focus on learner agency/offloading/mechanism
How do personal attributes shape AI dependency in Chinese higher education context? Insights from needs frustration perspective	Zhong, Wenjun;Luo, Jianghua;Lyu, Ya				APA PsycInfo via ProQuest	Technology acceptance/intention-to-use without direct student learning-process or agency-related evidence
ChatGPT as a Tool for Reducing Anxiety and Enhancing Presentation Skills: Perspectives of Saudi EFL Students.	Abdelsaheed, Bothina Sayed Mahmoud ; Alsalamah, Lenah Ali	20260101	International Journal of Instruction	Article	Ebsco-Education	Performance/satisfaction/attitudes only without analyzable agency/offloading mechanism
Integrating Generative AI into Live Case Studies for Experiential Learning in Operations Management.	Salinas-Navarro, David Ernesto ; Vilalta-Perdomo, Eliseo ; Palma-Mendoza, Jaime Alberto ; Carlos-Arroyo, Martina	20260101	Education Sciences	Article	Ebsco-Education	Performance/satisfaction/attitudes only without analyzable agency/offloading mechanism
'It Becomes Very Intelligent': ChatGPT as an Academic Reading Tool for Postgraduates	Afza Diyana Abdullah ; Xiaoting Qiu ; Huan Li ; Muhammad Kamarul Kabilan	20251001	Reading Research Quarterly	Journal Articles ; Reports - Research	Ebsco-ERIC	Performance/satisfaction/attitudes only without analyzable agency/offloading mechanism
AI-Augmented Heutagogy: A Framework for Fostering Self-Determined Learning and Agency in Higher Education	Siew Hiang Sally Ng ; Joel Weijia Lai	20260101	Higher Education Research and Development	Journal Articles ; Reports - Evaluative	Ebsco-ERIC	Teacher/faculty/institutional/policy/administrative focus without student learning-process evidence
Students' attitudes toward LLMs and its association with metacognitive abilities: A cross-sectional study.	Yeh, Shihui Natalie ; Siah, Chiew-Jiat Rosalind	20251001	Nurse Education in Practice	Article	Ebsco-Education	Technology acceptance/intention-to-use without direct student learning-process or agency-related evidence
Generative AI in the Learning Process: Threat or Tool? Understanding the Role of Self-Esteem and Academic Anxiety in Shaping Student Motivations	Pavone G.	2025	Journal of Marketing Education	Article	Scopus	Performance/satisfaction/attitudes only without analyzable agency/offloading mechanism
A ChatGPT-supported QIVE model to enhance college students’ learning performance, problem-solving and self-efficacy in art appreciation	Hu, Ying;Chen, Jian;Hwang, Gwo-Jen				APA PsycInfo via ProQuest	Performance/satisfaction/attitudes only without analyzable agency/offloading mechanism
From classroom to Boardroom: Ethical and cognitive challenges of ChatGPT use among DBA students in business problem-solving	AlBannai N.A.	2025	International Journal of Management Education	Article	Scopus	Technology acceptance/intention-to-use without direct student learning-process or agency-related evidence
Perceived benefits and challenges of LLMs in programming education: a student-centered analysis.	Pirzado, Farman Ali ; Ahmed, Awais ; Anas Wajid, Mohd ; Terashima-Marin, Hugo	20260617	Frontiers in Education	Article	Ebsco-Education	Technology acceptance/intention-to-use without direct student learning-process or agency-related evidence
How does AI work as a “game changer”? Self-determination and influencing factors in EFL students’ use of AI for academic writing	Tran, Hao				Education Collection via ProQuest	Teacher/faculty/institutional/policy/administrative focus without student learning-process evidence
Analyzing alternative academic assessments (AAAs) in universities with cheat-proofing behaviors and instructor-formulated mechanics in an AI-dependent setting	Cutillas A.L.; Balili E.E., Jr.; Rellin E.C.; Remo M.H.; Quindala E.S.; Bacalso F.D.	2025	Environment and Social Psychology	Article	Scopus	Teacher/faculty/institutional/policy/administrative focus without student learning-process evidence
Augmentation or limitation? Generative AI's influence on college students' creative problem-solving.	Wang, Huanhuan ; Da, Ting ; Wang, Yuanrong ; Luo, Fenghao ; Zhang, Yifan ; Tlili, Ahmed ; Yang, Dong ; Wang, Yarong ; Xu, Jiaxin ; Zhu, Xixian ; Wan, Man ; Huang, Ronghuai	20260601	Thinking Skills & Creativity	Article	Ebsco-Education	Performance/satisfaction/attitudes only without analyzable agency/offloading mechanism
Using ChatGPT to promote research competency: English as a foreign language undergraduates' perceptions and practices across varied metacognitive awareness levels	Abdelhalim, Safaa M.				APA PsycInfo via ProQuest	Teacher/faculty/institutional/policy/administrative focus without student learning-process evidence
Learning in hybrid times: Comparing student experiences in traditional and GenAI-supported instruction	Amzalag M.; Beimel D.; Zviel-Girshin R.	2025	Computers and Education Open	Article	Scopus	Teacher/faculty/institutional/policy/administrative focus without student learning-process evidence
Adopting Generative AI in Higher Education: A Dual-Perspective Study of Students and Lecturers in Saudi Universities	Bamasoud D.M.; Mohammad R.; Bilal S.	2025	Big Data and Cognitive Computing	Article	Scopus	Teacher/faculty/institutional/policy/administrative focus without student learning-process evidence
Epistemic trust in generative AI for higher education scale (ETGAI-HE scale)	Pandey C.S.; Mishra P.; Pandey S.R.; Pandey S.	2026	AI and Society	Review	Scopus	Performance/satisfaction/attitudes only without analyzable agency/offloading mechanism
Investigating the Use of ChatGPT as a Tool for Enhancing Critical Thinking and Argumentation Skills in International Relations Debates among Undergraduate Students	Mario de la Puente ; Jose Torres ; Ana Laura Blanco Troncoso ; Yuraima Yuliza Hernández Meza ; Jenny Xiomara Marquez Carrascal	20240101	Smart Learning Environments	Journal Articles ; Reports - Research	Ebsco-ERIC	General GenAI in higher education but no substantive focus on learner agency/offloading/mechanism
The effect of generative artificial intelligence literacy on academic achievement: the mediating role of academic self-efficacy and the moderating role of critical thinking	Wang Y.	2026	Frontiers in Psychology	Article	Scopus	General GenAI in higher education but no substantive focus on learner agency/offloading/mechanism
Between a Bot and a Hard Place: Student Engagement, Technology Anxiety and ChatGPT Trust in Higher Education	I. Karayianni ; A. Klidas ; C. Karakitsou	20260101	TechTrends: Linking Research and Practice to Improve Learning	Journal Articles ; Reports - Research ; Tests/Questionnaires	Ebsco-ERIC	Teacher/faculty/institutional/policy/administrative focus without student learning-process evidence
Parental and peer phubbing and college students’ gen AI dependency: the mediating roles of loneliness and self-efficacy and the moderating role of perception of gen AI	Liao J.; Wei X.; Sun X.; Fang X.; Qiu Y.; Wan X.; Lei L.	2025	Current Psychology	Article	Scopus	Performance/satisfaction/attitudes only without analyzable agency/offloading mechanism
Synergizing Knowledge Graphs and LLMs: An Intelligent Tutoring Model for Self-Directed Learning.	Wang, Guixia ; Zhan, Zehui ; Qin, Shouyuan	20250901	Education Sciences	Article	Ebsco-Education	Performance/satisfaction/attitudes only without analyzable agency/offloading mechanism
Students' Perceptions of Generative AI in EFL Writing: Strategies, Self-Efficacy, Satisfaction and Behavioural Intention	Asma Almusharraf ; Daniel Bailey ; Norah Almusharraf ; Turkiah Alotaibi	20250101	Australasian Journal of Educational Technology	Journal Articles ; Reports - Research	Ebsco-ERIC	Performance/satisfaction/attitudes only without analyzable agency/offloading mechanism
Can't stop, won't stop: continuance ChatGPT usage—enhancing performance or creating dependency?	Triangga, Bigraf ; Noermijati, Noermijati ; Rohman, Fatchur ; Sumiati, Sumiati	20260115	Discover Education	Article	Ebsco-Education	Teacher/faculty/institutional/policy/administrative focus without student learning-process evidence
Analyzing the Impact of AI Text Generators on Learning Styles, Technological Dependency, and Critical Thinking among Accounting Students	Kurniawan C.; Hendratno S.P.	2025	International Journal of Information and Education Technology	Article	Scopus	Technology acceptance/intention-to-use without direct student learning-process or agency-related evidence
The correlation between ChatGPT use and learning autonomy among ESP students.	Sujannah, Wahyu Diny ; Suwarso, Pratnyawati Nuridi ; Unsiah, Frida	20251201	Cogent Education	Article	Ebsco-Education	General GenAI in higher education but no substantive focus on learner agency/offloading/mechanism
Learning activities in STEM to sustain curiosity of Gen-Z in an AI-dependent college setting	Hayudini M.A.A.; Tahil S.K.; Marsin J.M.; Kiram D.A.-M.A.; Amirul A.A.; Jimpoy A.J.A.; Sahibad F.B.; Hamsaji A.P.; Abduljalil A.H.; Inoferio H.V.	2025	Environment and Social Psychology	Article	Scopus	Performance/satisfaction/attitudes only without analyzable agency/offloading mechanism
Do AI-Generative Tools Kill or Nurture Creativity in EFL Teaching and Learning?	Ali Abbas Falah Alzubi ; Mohd Nazim ; Naji Alyami	20250701	Education and Information Technologies	Journal Articles ; Reports - Research	Ebsco-ERIC	Performance/satisfaction/attitudes only without analyzable agency/offloading mechanism
CHATGPT SCAFFOLDING IN SUPPORTING METACOGNITION FOR LIMIT CONCEPTS IN GUIDED INQUIRY MATHEMATICS LEARNING.	Huda, Nizlel ; Anwar, Khairul ; Novferma ; Kurniawan, Wawan	20250101	Journal of Information Technology Education: Research	Article	Ebsco-Education	Performance/satisfaction/attitudes only without analyzable agency/offloading mechanism
GenAI as a Toolkit for English Academic Writing among International Business Students	Benjamin Panmei ; Yaruingam Phungshok Shimray	20250101	TESL-EJ	Journal Articles ; Reports - Research	Ebsco-ERIC	Teacher/faculty/institutional/policy/administrative focus without student learning-process evidence
A Qualitative Inquiry into Metacognitive Strategies of Postgraduate Students in Employing ChatGPT for English Academic Writing	Yuan Yao ; Yiwen Sun ; Siyu Zhu ; Xinhua Zhu	20250301	European Journal of Education	Journal Articles ; Reports - Research	Ebsco-ERIC	General GenAI in higher education but no substantive focus on learner agency/offloading/mechanism
Bridging awareness and behavior: decoding implicit metacognitive behaviors in AI-assisted programming via fine-grained log analysis	Hou X.; Liu Z.; Wang G.; Shi N.	2026	Frontiers in Psychology	Article	Scopus	Performance/satisfaction/attitudes only without analyzable agency/offloading mechanism
Leveraging ChatGPT for Personalized Reflective Learning in Programming Education: Effects on Self-Efficacy, Higher-Order Thinking, and Project Implementation Skills	Hsin-Yu Lee ; Pei-Hua Chen ; Chia-Ju Lin ; Yueh-Min Huang ; Ting-Ting Wu	20250101	Education and Information Technologies	Journal Articles ; Reports - Research	Ebsco-ERIC	General GenAI in higher education but no substantive focus on learner agency/offloading/mechanism
From Prompting to Proficiency: A Mixed-Methods Analysis of Prompting with ChatGPT Versus Lecturer Interaction in an EFL Classroom	Andewi W.; Waziana W.; Wibisono D.; Putra K.A.; Hastomo T.; Oktarin I.B.	2025	Journal of Studies in the English Language	Article	Scopus	Teacher/faculty/institutional/policy/administrative focus without student learning-process evidence
Teacher Education Students' Practices, Benefits, and Challenges in the Use of Generative AI Tools in Higher Education.	Athanassopoulos, Stavros ; Tzavara, Aggeliki ; Aravantinos, Spyridon ; Lavidas, Konstantinos ; Komis, Vassilis ; Papadakis, Stamatios	20260201	Education Sciences	Article	Ebsco-Education	Teacher/faculty/institutional/policy/administrative focus without student learning-process evidence
Self-directed Learning in the AI era: ChatGPT and English for Specific Purposes.	Krsmanović, Ivana M. ; Tica, Lena Lj.	20250701	Teaching Innovations / Inovacije u Nastavi	Article	Ebsco-Education	Performance/satisfaction/attitudes only without analyzable agency/offloading mechanism
University instructor agency in GenAI–supported ELT writing instruction: Practices and perceived challenges in under-resourced Asia–Pacific contexts.	Ansaree, Faria Nourin ; Uddin, Mohammad Mohi	20260429	Asian-Pacific Journal of Second & Foreign Language Education	Article	Ebsco-Education	Teacher/faculty/institutional/policy/administrative focus without student learning-process evidence
Entangled Cognition in EFL Education: The Role of Generative AI	Liwei Hsu	20250101	Contemporary Educational Technology	Journal Articles ; Reports - Research ; Tests/Questionnaires	Ebsco-ERIC	General GenAI in higher education but no substantive focus on learner agency/offloading/mechanism
The relative importance of self-determined motivation for engagement in generative AI-supported English language learning: Insights from Japanese university students.	YUSHI KASHIMURA	20251216	Digital Applied Linguistics	Article	Ebsco-Education	Performance/satisfaction/attitudes only without analyzable agency/offloading mechanism
Determinants of generative artificial intelligence (GenAI) adoption among university students and its impact on academic performance: The mediating role of trust in technology	Alotaibi, Saqar Moisan F				APA PsycInfo via ProQuest	Technology acceptance/intention-to-use without direct student learning-process or agency-related evidence
From GenAI Use to L2 Writing Performance: A Moderated Sequential Mediation Model of Self-Efficacy and Metacognitive Strategy Use	Chen Y.; Shim J.	2026	International Journal of Learning, Teaching and Educational Research	Article	Scopus	Performance/satisfaction/attitudes only without analyzable agency/offloading mechanism
Integrating generative artificial intelligence into chemical engineering education: Staff and student perspectives.	Cunningham, Evan ; Kings, Iain ; Robbins, Phillip ; Keith, Matthew J.	20260401	Education for Chemical Engineers	Article	Ebsco-Education	Teacher/faculty/institutional/policy/administrative focus without student learning-process evidence
Gen AI Literacy and Acceptance among EFL Teachers: An Exploration through the UTAUT Model and Self-Determination Theory	Huiyi Jin ; Yanping Rui	20260301	European Journal of Education	Journal Articles ; Reports - Research	Ebsco-ERIC	Technology acceptance/intention-to-use without direct student learning-process or agency-related evidence
Integrating LLMs and self-regulated learning in cognitive architectures: a case study in essay-writing tutoring	Dolgikh A.; Khabarov D.L.; Samsonovich A.V.	2026	Cognitive Systems Research	Article	Scopus	General GenAI in higher education but no substantive focus on learner agency/offloading/mechanism
Cognitive offloading in student–AI collaboration: A longitudinal analysis of prompting strategies	Misiejuk K.; López-Pernas S.; Kaliisa R.; Saqr M.	2026	Computers in Human Behavior Reports	Article	Scopus	Performance/satisfaction/attitudes only without analyzable agency/offloading mechanism
Generative AI Competence and Student Engagement in Higher Education: Mediating Roles of Utilization, Autonomy, and Formal Learning	Sampah S.N.A.; Nabang M.; Krampa E.K.; Issah M.; Koduah F.; Essel H.B.; Agyem J.A.	2026	Journal of Interdisciplinary Studies in Education	Article	Scopus	Teacher/faculty/institutional/policy/administrative focus without student learning-process evidence
Understanding EFL Students' Adoption of Generative AI for English Learning: An Integrated UTAUT2 Model and Self-Determination Theory	Sri Surachmi W. ; Tri Agustini Solihati ; Laily Rahmatika ; Musdalifah ; M. Monjurul Islam ; Sigit Haryanto	20250101	Online Learning	Journal Articles ; Reports - Research ; Tests/Questionnaires	Ebsco-ERIC	Technology acceptance/intention-to-use without direct student learning-process or agency-related evidence
Artificial intelligence, new technologies, and writing competency of higher education students in Morocco: A mixed-methods study across Moroccan universities	Fifani S.; Rabhi D.; Qachar A.	2026	EDPACS	Article	Scopus	Teacher/faculty/institutional/policy/administrative focus without student learning-process evidence
Leveraging ChatGPT to Support Self-Regulated Learning in Online Courses	Meina Zhu	20250101	TechTrends: Linking Research and Practice to Improve Learning	Journal Articles ; Reports - Research	Ebsco-ERIC	Performance/satisfaction/attitudes only without analyzable agency/offloading mechanism
Beware of metacognitive laziness: Effects of generative artificial intelligence on learning motivation, processes, and performance	Fan, Yizhou;Tang, Luzhen;Le, Huixiao;Shen, Kejie;Tan, Shufang;Zhao, Yueying;Shen, Yuan;Li, Xinyu;Gašević, Dragan				APA PsycInfo via ProQuest	Performance/satisfaction/attitudes only without analyzable agency/offloading mechanism
The investigation of the relationships among artificial intelligence literacy, metacognitive awareness, satisfaction, learning strategies, and self-regulation skills of students in generative AI-powered programming education	Karaoglan Yilmaz F.G.; Olpak Y.Z.; Yilmaz R.	2026	Journal of Research on Technology in Education	Article	Scopus	Performance/satisfaction/attitudes only without analyzable agency/offloading mechanism
Self-regulation plus individual interests? A design-based study on the development of a GenAI-empowered platform for self-directed out-of-class reading	Pan, Mengru;Lai, Chun;Guo, Kai;Huang, Jing				APA PsycInfo via ProQuest	General GenAI in higher education but no substantive focus on learner agency/offloading/mechanism
Bridging LMS and generative AI: dynamic course content integration (DCCI) for enhancing student satisfaction and engagement via the ask ME assistant	Mzwri, Kovan;Turcsányi-Szabo, Márta				Education Collection via ProQuest	Teacher/faculty/institutional/policy/administrative focus without student learning-process evidence
Can theory-driven learning analytics dashboard enhance human-AI collaboration in writing learning? Insights from an empirical experiment.	Chen, Angxuan ; Lian, Jingjing ; Kuang, Xinran ; Jia, Jiyou	20260101	Internet & Higher Education	Article	Ebsco-Education	General GenAI in higher education but no substantive focus on learner agency/offloading/mechanism
Balancing AI-assisted learning and traditional assessment: the FACT assessment in environmental data science education.	Elshall, Ahmed S. ; Badir, Ashraf	20250627	Frontiers in Education	Article	Ebsco-Education	Performance/satisfaction/attitudes only without analyzable agency/offloading mechanism
The Impact of Generative AI Tools on Postgraduate Students' Learning Experiences: New Insights into Usage Patterns	Asmaa Thaer Aldulaijan ; Shatha Mohammed Almalk	20250101	Journal of Information Technology Education: Research	Journal Articles ; Reports - Research	Ebsco-ERIC	Performance/satisfaction/attitudes only without analyzable agency/offloading mechanism
Generative AI use and self-learning in higher education: the role of learning difficulties.	Saleh, Dana ; ElSayary, Areej	20260210	Frontiers in Education	Article	Ebsco-Education	Technology acceptance/intention-to-use without direct student learning-process or agency-related evidence
Explainable machine learning for sustainable education: Predicting college students' reliance on generative artificial intelligence	Tao S.; Zhang H.; Ding L.	2026	Acta Psychologica	Article	Scopus	Performance/satisfaction/attitudes only without analyzable agency/offloading mechanism
Empowering ChatGPT adoption in higher education: A comprehensive analysis of university students' intention to adopt artificial intelligence using self-determination and technology-to-performance chain theories.	Al-Mamary, Yaser Hasan ; Abubakar, Aliyu Alhaji	20250601	Internet & Higher Education	Article	Ebsco-Education	Teacher/faculty/institutional/policy/administrative focus without student learning-process evidence
Blending Generative AI and Instructor-Led Learning: Empirical Insights on Student Motivation, Learning Experience, and Academic Performance in Higher Education.	Beimel, Dizza ; Amzalag, Meital ; Zviel-Girshin, Rina ; Voloch, Nadav	20251101	Education Sciences	Article	Ebsco-Education	Teacher/faculty/institutional/policy/administrative focus without student learning-process evidence
Affective processes in perceived inclusive EFL classrooms: Linking self-efficacy, engagement, resilience, and attitudes toward generative AI	Tian W.; Wang Y.; Wang Y.	2026	Acta Psychologica	Article	Scopus	Performance/satisfaction/attitudes only without analyzable agency/offloading mechanism
Enhancing self-directed learning with custom GPT AI facilitation among medical students: A randomized controlled trial	Wang Shalong;Zuo Yi;Zou Bin;Liu Ganglei;Zhou, Jinyu;Zheng Yanwen;Zhang Zequn;Yuan Lianwen;Ren, Feng				Education Collection via ProQuest	General GenAI in higher education but no substantive focus on learner agency/offloading/mechanism
Cognitive Implications of Using GenAI in Design Thinking: Insights From Educational Case Studies	Unkelos-shpigel N.; Levy M.; Sherman S.; Hadar I.	2026	Media and Communication	Article	Scopus	Performance/satisfaction/attitudes only without analyzable agency/offloading mechanism
How GenAI-supported multi-modal presentations benefit students with different motivation levels: Evidence from digital storytelling performance, critical thinking awareness, and learning attitude	Chu, Hui-Chun;Lu, Yi-Chun;Tu, Yun-Fang				APA PsycInfo via ProQuest	Performance/satisfaction/attitudes only without analyzable agency/offloading mechanism
Understanding user stickiness in GAI-IDLE platforms: Insights from self-determination theory.	Zhou, Guanqiong ; Ma, Qianghe	20251101	Learning & Motivation	Article	Ebsco-Education	Technology acceptance/intention-to-use without direct student learning-process or agency-related evidence
Uncovering the Mediating Effects of AI Trust and Self-Efficacy on Engagement in Human-GenAI Communication for EFL Learning	Qinqing Zhang ; Xiaoquan Pan ; Jiqun Fan	20251201	European Journal of Education	Journal Articles ; Reports - Research	Ebsco-ERIC	Performance/satisfaction/attitudes only without analyzable agency/offloading mechanism
The Impact of Students' Use of ChatGPT on Their Research Skills: The Mediating Effects of Autonomous Motivation, Engagement, and Self-Directed Learning	Yi Li ; Ghulfam Sadiq ; Ghulam Qambar ; Pengyu Zheng	20250301	Education and Information Technologies	Journal Articles ; Reports - Research	Ebsco-ERIC	Performance/satisfaction/attitudes only without analyzable agency/offloading mechanism
Exploring the Application of Large Language Models (LLMs) in Data Structure Instruction: An Empirical Analysis of Student Learning Outcomes in Computer Science	Li H.; Xiao L.; Lu K.; Li D.; Zhang Z.; Xia Q.	2026	Information (Switzerland)	Article	Scopus	Technology acceptance/intention-to-use without direct student learning-process or agency-related evidence
Metaphorical conceptualizations of generative artificial intelligence use by Chinese university EFL learners.	Yi Yan ; Wei Sun ; Xiufeng Zhao	20240813	Frontiers in Education	Article	Ebsco-Education	General GenAI in higher education but no substantive focus on learner agency/offloading/mechanism
Borderline Disaster: An Empirical Study on Student Usage of GenAI in a Law Assignment	Alimardani A.	2025	IEEE Transactions on Technology and Society	Article	Scopus	General GenAI in higher education but no substantive focus on learner agency/offloading/mechanism
EBA (Engaged but Amotivated) in AI-enhanced EFL learning: a qualitative study from a Chinese higher vocational context	Cao L.; Abdullah A.	2025	Frontiers in Psychology	Article	Scopus	Teacher/faculty/institutional/policy/administrative focus without student learning-process evidence
Reducing social distance through generative AI: instructional leadership in grammar-dominated Spanish curricula in Chinese universities.	Wu, Manqin ; Chen, Zhiping	20260501	Frontiers in Education	Article	Ebsco-Education	Teacher/faculty/institutional/policy/administrative focus without student learning-process evidence
Advancing self-directed learning in STEM education: integrating GPT-based learning aid with multimodal learning analytics	Lin C.-J.; Wang W.-S.; Lee H.-Y.; Li P.-H.; Huang Y.-M.; Wu T.-T.	2025	Journal of Research on Technology in Education	Article	Scopus	Performance/satisfaction/attitudes only without analyzable agency/offloading mechanism
Leveraging generative AI powered rubric-indexed feedback as a formative assessment strategy for enhancing medical English education	Pan Y.	2025	Discover Computing	Article	Scopus	Performance/satisfaction/attitudes only without analyzable agency/offloading mechanism
Interactive reading patterns and metacognitive strategies from surface to deep levels of L2 learners in GenAI-assisted critical reading	Lin H.; Wei W.; Zou B.; Zheng Y.	2026	Discover Computing	Article	Scopus	General GenAI in higher education but no substantive focus on learner agency/offloading/mechanism
Generative artificial intelligence augments social interactivity and learning outcomes: Advancing the framework of a scaffolded human–GenAI shared agency	Juan, Yi-Chen;Lee, Yuan-Hsuan;Wu, Jiun-Yu				APA PsycInfo via ProQuest	Technology acceptance/intention-to-use without direct student learning-process or agency-related evidence
From Curiosity to Dependency: Nigerian Students' Perspectives on AI Integration in Academic Research	Uka Uka Nwagbara	20251201	Journal of Academic Ethics	Journal Articles ; Reports - Research	Ebsco-ERIC	Teacher/faculty/institutional/policy/administrative focus without student learning-process evidence
Applying the Curiosity-Confidence Crank: Building Critical Thinking in Higher Education through a Massive Open Online Course	Jiayu Chao ; Clare Wright	20251101	Active Learning in Higher Education	Journal Articles ; Reports - Research	Ebsco-ERIC	General GenAI in higher education but no substantive focus on learner agency/offloading/mechanism
Profiles of Approaches to Writing and Their Links to Self-Efficacy and LLM Acceptance in L2 Academic Writing	Sun F.; Mendoza L.; Wang J.; Li H.	2025	Behavioral Sciences	Article	Scopus	Technology acceptance/intention-to-use without direct student learning-process or agency-related evidence
How Does AI Literacy Affect Individual Innovative Behavior: The Mediating Role of Psychological Need Satisfaction, Creative Self-Efficacy, and Self-Regulated Learning	Yu Ji ; Mingxuan Zhong ; Siyan Lyu ; Tingting Li ; Shijing Niu ; Zehui Zhan	20250701	Education and Information Technologies	Journal Articles ; Reports - Research ; Tests/Questionnaires	Ebsco-ERIC	Performance/satisfaction/attitudes only without analyzable agency/offloading mechanism
The Impact of GenAI-Based Collaborative Inquiry on Critical Thinking in Argumentation: A Case Study of Blended Argumentative Writing Pedagogy	Jing Chen ; Kaiyu Huang ; Chun Lai ; Tan Jin	20251201	TESOL Quarterly: A Journal for Teachers of English to Speakers of Other Languages and of Standard English as a Second Dialect	Journal Articles ; Reports - Research	Ebsco-ERIC	General GenAI in higher education but no substantive focus on learner agency/offloading/mechanism
Information competence and critical thinking in digital environments evidence from university students in Kazakhstan.	Yrymbayeva, Nurgul ; Yermekova, Moldir ; Tezekova, Oryntay ; Issatayeva, Bakytgul ; Zhubandykova, Akgul ; Tuxanbayev, Assan	20260508	Frontiers in Education	Article	Ebsco-Education	Teacher/faculty/institutional/policy/administrative focus without student learning-process evidence
The perceived impact of artificial intelligence on academic learning	Dogaru M.; Pisică O.; Popa C.-Ú.; Răgman A.-A.; Tololoi I.-R.	2025	Frontiers in Artificial Intelligence	Article	Scopus	Teacher/faculty/institutional/policy/administrative focus without student learning-process evidence
A Dialogue Between Students' Imagination and GenAI's Visualisation of the Text: Using AI Image Generator to Foster Critical Thinking in the Reading Process.	Hà, Tú Anh	20260601	TechTrends: Linking Research & Practice to Improve Learning	Article	Ebsco-Education	Performance/satisfaction/attitudes only without analyzable agency/offloading mechanism
Beyond grammar checking: the impact of LLM-based instruction on writing strategies for self-regulated learning in EFL contexts	Zhang A.; Jiang C.	2026	Cogent Education	Article	Scopus	Teacher/faculty/institutional/policy/administrative focus without student learning-process evidence
ChatGPT in English Language Learning: Exploring Perceptions and Promoting Autonomy in a University EFL Context	Kyle R. Van Horn	20240501	TESL-EJ	Journal Articles ; Reports - Research ; Tests/Questionnaires	Ebsco-ERIC	Performance/satisfaction/attitudes only without analyzable agency/offloading mechanism
College students’ literacy, ChatGPT activities, educational outcomes, and trust from a digital divide perspective	Zhang C.; Rice R.E.; Wang L.H.	2026	New Media and Society	Article	Scopus	General GenAI in higher education but no substantive focus on learner agency/offloading/mechanism
Application of Large Language Models to Enhance Student Support Services in the Context of University Autonomy	Anh Tuan Nguyen	20260101	International Journal of Research in Education and Science	Journal Articles ; Information Analyses ; Reports - Research	Ebsco-ERIC	Performance/satisfaction/attitudes only without analyzable agency/offloading mechanism
How generative AI enhances self-regulated learning in EFL learners: a chain mediation model of “intention to use” and “learning engagement”	Xu J.	2026	Frontiers in Psychology	Article	Scopus	Technology acceptance/intention-to-use without direct student learning-process or agency-related evidence
Metacognition, Self-efficacy Belief, Language Learning Motivation, and Perceived Progress in Online English Learning: A Cross-lagged Analysis.	Feng Teng, Mark	20250101	International Journal of TESOL Studies	Article	Ebsco-Education	Performance/satisfaction/attitudes only without analyzable agency/offloading mechanism
Students’ engagement with ChatGPT feedback: implications for student feedback literacy in the context of generative artificial intelligence	Zhan Y.; Yan Z.	2025	Assessment and Evaluation in Higher Education	Article	Scopus	Performance/satisfaction/attitudes only without analyzable agency/offloading mechanism
Artificial Intelligence in Interdisciplinary Project-Based Learning: Student Perceptions Across Five Dimensions.	Ortiz-Andrade, Bonny M. ; Rojas-Perez, Arnulfo ; Ortiz-Andrade, María P.	20260401	American Journal of STEM Education	Article	Ebsco-Education	General GenAI in higher education but no substantive focus on learner agency/offloading/mechanism
Understanding EFL student writers' metacognitive awareness in utilizing ChatGPT.	Teng, Mark Feng	20251201	System	Article	Ebsco-Education	Performance/satisfaction/attitudes only without analyzable agency/offloading mechanism
ChatGPT in Self-Directed Learning: Exploring Acceptance and Utilization among Undergraduates of State Universities in Sri Lanka	E. W. Biyiri ; S. N. S. Dahanayake ; D. M. C. Dassanayake ; Anand Nayyar ; K. T. L. U. S. Dayangana ; J. A. P. M. Jayasinghe	20250601	Education and Information Technologies	Journal Articles ; Reports - Research	Ebsco-ERIC	Technology acceptance/intention-to-use without direct student learning-process or agency-related evidence
Pedagogical Applications of Generative AI in Higher Education: A Systematic Review of the Field	Yufeng Qian	20250101	TechTrends: Linking Research and Practice to Improve Learning	Journal Articles ; Information Analyses ; Reports - Research	Ebsco-ERIC	Teacher/faculty/institutional/policy/administrative focus without student learning-process evidence
Preparing pre-service teachers for responsible generative AI use: Curriculum implications for ethics, privacy, and AI literacy	Kohnke L.; Zou D.; Lai C.; Gu M.M.	2026	Computers and Education: Artificial Intelligence	Article	Scopus	Teacher/faculty/institutional/policy/administrative focus without student learning-process evidence
'ChatGPT Can Make Mistakes. Check Important Info.' Epistemic Beliefs and Metacognitive Accuracy in Students' Integration of ChatGPT Content into Academic Writing	Marek Urban ; Cyril Brom ; Jirí Lukavský ; Filip Dechterenko ; Veronika Hein ; Filip Svacha ; Petra Kmonícková ; Kamila Urban	20250901	British Journal of Educational Technology	Journal Articles ; Reports - Research	Ebsco-ERIC	General GenAI in higher education but no substantive focus on learner agency/offloading/mechanism
Empowering Language Learners' Critical Thinking: Evaluating ChatGPT's Role in English Course Implementation.	Avsheniuk, Nataliia ; Lutsenko, Olena ; Svyrydiuk, Tetiana ; Seminikhyna, Nataliia	20240402	Arab World English Journal	Article	Ebsco-Education	General GenAI in higher education but no substantive focus on learner agency/offloading/mechanism
Can GenAI-empowered feedback promote L2 learners' self-regulation strategic behavior and writing performance?	Teng, Lin Sophie ; Deng, Xinjie ; Yang, Jing	20260401	System	Article	Ebsco-Education	Performance/satisfaction/attitudes only without analyzable agency/offloading mechanism
Metacognitive ai literacy: Going beyond the ai skills gap agenda	Shapiro, Hanne;Souto-Otero, Manuel;Watermeyer, Richard				APA PsycInfo via ProQuest	Teacher/faculty/institutional/policy/administrative focus without student learning-process evidence
Generative AI–mediated scaffolds for enhanced critical thinking in EFL writing	Hong H.; Vate-U-lan P.; Viriyavejakul C.	2025	Edelweiss Applied Science and Technology	Article	Scopus	Performance/satisfaction/attitudes only without analyzable agency/offloading mechanism
How postgweraduates navigate GenAI’s dual pathways between research creativity and academic plagiarism: research engagement and self-regulated learning matter	Huang Y.; Zhang K.; Li S.	2025	Studies in Higher Education	Article	Scopus	Teacher/faculty/institutional/policy/administrative focus without student learning-process evidence
Exploring How AI Literacy and Self-Regulated Learning Relate to Student Writing Performance and Well-Being in Generative AI-Supported Higher Education	Shi J.; Liu W.; Hu K.	2025	Behavioral Sciences	Article	Scopus	Technology acceptance/intention-to-use without direct student learning-process or agency-related evidence
The Impact of GenAI Chatbots on Student Learning in Higher Education: A Literature Review	Merete Badger ; Nuria López ; Camilla Falk Rønne Nissen	20260101	International Journal of Technology in Education	Journal Articles ; Information Analyses	Ebsco-ERIC	Performance/satisfaction/attitudes only without analyzable agency/offloading mechanism
Generative AI as a Cognitive Co-Pilot in English Language Learning in Higher Education.	Zaim, Muhammad ; Arsyad, Safnil ; Waluyo, Budi ; Ardi, Havid ; Al Hafizh, Muhd. ; Zakiyah, Muflihatuz ; Syafitri, Widya ; Nusi, Ahmad ; Hardiah, Mei	20250601	Education Sciences	Article	Ebsco-Education	Technology acceptance/intention-to-use without direct student learning-process or agency-related evidence
Self-Directed Learning Using ChatGPT Positively Affects Student Engagement	Louie Giray ; Jonard Nemeño ; Jelomil Edem	20250101	International Journal of Technology in Education	Journal Articles ; Reports - Research	Ebsco-ERIC	Performance/satisfaction/attitudes only without analyzable agency/offloading mechanism
Human-Machine Cocreation: The Effects of ChatGPT on Students' Learning Performance, AI Awareness, Critical Thinking, and Cognitive Load in a STEM Course toward Entrepreneurship	Yu Ji ; Zehui Zhan ; Tingting Li ; Xuanxuan Zou ; Siyuan Lyu	20250101	IEEE Transactions on Learning Technologies	Journal Articles ; Reports - Research	Ebsco-ERIC	Performance/satisfaction/attitudes only without analyzable agency/offloading mechanism
Enhancing a large language model with a chain-of-metacognitive reasoning approach increases argumentative writing evaluation accuracy, student writing outcomes, and mental effort.	Wang, Sikai ; Hew, Khe Foon	20260901	Computers & Education	Article	Ebsco-Education	Teacher/faculty/institutional/policy/administrative focus without student learning-process evidence
Trust behavior in AI emerges from distrust in humans: A machine learning study on decision-making guidance	Galindez-Acosta J.S.; Giraldo-Huertas J.J.	2026	Computers in Human Behavior Reports	Article	Scopus	Technology acceptance/intention-to-use without direct student learning-process or agency-related evidence
Beyond traditional classrooms: CALL as a catalyst for autonomous EAL learning	Zhang H.; Xia Y.; Chen H.; Kannan S.	2025	Acta Psychologica	Article	Scopus	Performance/satisfaction/attitudes only without analyzable agency/offloading mechanism
Exploring ChatGPT in education: unveiling learners' experiences through the lens of self-determination theory.	Annamalai, Nagaletchimee ; Nasor, Mohamed	20250912	Smart Learning Environments	Article	Ebsco-Education	General GenAI in higher education but no substantive focus on learner agency/offloading/mechanism
Reliance on ChatGPT in learning: Construction and validation of a reliance on ChatGPT scale for nursing students (ROCS- NS): Using structural equation modeling (SEM)	Elzeky, Mohamed E.H.;Shahine, Noha F.M.				Education Collection via ProQuest	Technology acceptance/intention-to-use without direct student learning-process or agency-related evidence
The impact of generative AI feedback on cognitive anxiety among Jordanian university students: A cybersecurity-oriented IT security perspective	Alabdalhaq T.F.M.; Alrousan D.A.; Abualaish H.S.; Alquran N.M.A.; Alqudah D.	2026	EDPACS	Article	Scopus	General GenAI in higher education but no substantive focus on learner agency/offloading/mechanism
Designing a didactic approach for AI in language teaching: AI literacy and prompt engineering skills in GFL at university level.	John, Stefanie	20250501	German as a Foreign Language	Article	Ebsco-Education	Performance/satisfaction/attitudes only without analyzable agency/offloading mechanism
Exploring the relationships among large language model acceptance, enjoyment, anxiety, and self-efficacy in L2 academic writing	Sun F.; Wang J.; Mendoza L.; Li H.	2026	Acta Psychologica	Article	Scopus	Technology acceptance/intention-to-use without direct student learning-process or agency-related evidence
Large Language Model Self-Efficacy and Metacognition as Bridges in Cross-Linguistic Self-Efficacy Transfer	Wang S.; Bao Q.; Yu J.	2026	Asia-Pacific Education Researcher	Article	Scopus	General GenAI in higher education but no substantive focus on learner agency/offloading/mechanism
Bringing Cinderella into spotlight: GenAI-assisted grammar acquisition in academic writing	Zhou S.; Du Preez G.D.	2025	Language Learning and Technology	Article	Scopus	Performance/satisfaction/attitudes only without analyzable agency/offloading mechanism
Defining Critical AI Literacy in the Context of Corporate Narratives.	Black, Michael L. ; Dean, Ann C.	20260401	Pedagogy	Article	Ebsco-Education	General GenAI in higher education but no substantive focus on learner agency/offloading/mechanism
Generative artificial intelligence in medical education: Enhancing critical thinking or undermining cognitive autonomy?	Izquierdo-Condoy, Juan S.;Arias-Intriago, Marlon;Tello-De-la-Torre, Andrea;Busch, Felix;Ortiz-Prado, Esteban				APA PsycInfo via ProQuest	Teacher/faculty/institutional/policy/administrative focus without student learning-process evidence
Investigating the effects of generative ai on student satisfaction and self-efficacy	Haderlie T.C., Jr.; Sewak S.; Agarwal S.; Lee J.	2025	Marketing Education Review	Article	Scopus	Teacher/faculty/institutional/policy/administrative focus without student learning-process evidence
AI as a Pedagogical Scaffold: Enhancing English as a Foreign Language Argumentative Writing and Critical Thinking in a Distributed Learning Environment.	Sağ, İrem ; Kip-Kayabaş, Buket	20260501	International Review of Research in Open & Distributed Learning	Article	Ebsco-Education	Teacher/faculty/institutional/policy/administrative focus without student learning-process evidence
From prompts to dependency: Standardization of the ai chatbot dependence scale in a turkish context and associations with big five personality traits	Çakmak, Berkay;Özdemir, Ebru;Koç, Özgün;Doğutepe, Elvin				APA PsycInfo via ProQuest	General GenAI in higher education but no substantive focus on learner agency/offloading/mechanism
Generative AI tool use enhances academic achievement in sustainable education through shared metacognition and cognitive offloading among preservice teachers	Iqbal J.; Hashmi Z.F.; Asghar M.Z.; Abid M.N.	2025	Scientific Reports	Article	Scopus	Technology acceptance/intention-to-use without direct student learning-process or agency-related evidence
Feedback Literacy and EFL Learner Engagement With ChatGPT Feedback: Predicting Feedback Uptake and Perceived Usefulness.	Yang, Yang ; Hussin, Supyan ; Hashim, Harwati	20251101	Theory & Practice in Language Studies (TPLS)	Article	Ebsco-Education	Technology acceptance/intention-to-use without direct student learning-process or agency-related evidence
Gotcha! Enhancing Argumentation as a Basis for Critical Thinking via Generative AI-Supported Learning in Higher Education.	Crudele, Francesca ; Raffaghelli, Juliana Elisa	20251201	Journal of E-Learning & Knowledge Society	Article	Ebsco-Education	Performance/satisfaction/attitudes only without analyzable agency/offloading mechanism
From Tool to Method: Developing AI Literacy in an Upper-Level History Course	Marko Dumancic ; Trini Stickle	20250101	Journal of Teaching and Learning with Technology	Journal Articles ; Reports - Research	Ebsco-ERIC	Teacher/faculty/institutional/policy/administrative focus without student learning-process evidence
Enhancing Self-Regulated Learning and Learning Experience in Generative AI Environments: The Critical Role of Metacognitive Support	Xiaoqing Xu ; Lifang Qiao ; Nuo Cheng ; Hongxia Liu ; Wei Zhao	20250901	British Journal of Educational Technology	Journal Articles ; Reports - Research	Ebsco-ERIC	Technology acceptance/intention-to-use without direct student learning-process or agency-related evidence
Beyond the screen: Exploring the impact of GenAI-supported online learning on interaction, motivation, and self-regulation in higher education	Aydemir Arslan M.; Arpacik Ö.; Kucuk C.S.; Yildiz Durak H.	2026	Journal of Research on Technology in Education	Article	Scopus	Teacher/faculty/institutional/policy/administrative focus without student learning-process evidence
The mediating role of critical thinking between AI literacy and learning burnout in nursing students using generative AI: A cross-sectional descriptive study.	Jiang, Xiuping ; Wei, Qingyan ; Pang, Shiguang ; Liu, Qian	20261001	Nurse Education Today	Article	Ebsco-Education	General GenAI in higher education but no substantive focus on learner agency/offloading/mechanism
Creative personal identity in the age of generative AI: A social-cognitive pathway of AI literacy, self-efficacy, and mindset.	Li, Hanhui ; Zhang, Yurui ; Chen, Mingwen ; Zhao, Tao ; Jou, Min	20260201	Computers in Human Behavior	Article	Ebsco-Education	General GenAI in higher education but no substantive focus on learner agency/offloading/mechanism
The effects of generative AI platforms on undergraduates’ narrative intelligence and writing self-efficacy	Pellas, Nikolaos				APA PsycInfo via ProQuest	General GenAI in higher education but no substantive focus on learner agency/offloading/mechanism
Cognitive and sociocultural dynamics of self-regulated use of machine translation and generative AI tools in academic EFL writing.	Wang, Yijen	20241101	System	Article	Ebsco-Education	Performance/satisfaction/attitudes only without analyzable agency/offloading mechanism
The effect of metacognitive prompts using generative ai on cognitive load, task performance, and self-efficacy in online self-regulated learning	Joo, Sewon;Han, Insook;Park, Innwoo				APA PsycInfo via ProQuest	Performance/satisfaction/attitudes only without analyzable agency/offloading mechanism
Integrating learner characteristics and generative AI affordances to enhance self-regulated learning: a configurational analysis.	Wu, Xiu-Yi ; Chiu, Thomas K. F.	20250318	Journal of New Approaches in Educational Research	Article	Ebsco-Education	Performance/satisfaction/attitudes only without analyzable agency/offloading mechanism
The mediating role of generative AI self-regulation on students’ critical thinking and problem-solving	Zhou, Xue;Teng, Da;Al-Samarraie, Hosam				APA PsycInfo via ProQuest	Technology acceptance/intention-to-use without direct student learning-process or agency-related evidence
Can ChatGPT outperform college students in critical thinking skills during argumentation activities? A case study.	Chen, Xinya ; Liu, Jingge ; Liu, Yi'ao ; Xiang, Haibing ; Guo, Xiaoding ; Cai, Xiaobo ; Wang, Xiaowei	20260901	Thinking Skills & Creativity	Article	Ebsco-Education	General GenAI in higher education but no substantive focus on learner agency/offloading/mechanism
Learners’ longitudinal trajectories of self-efficacy and grit in interactive ai-supported learning environments: Implications for stem education design	Jou, Min;Wang, Jingying				APA PsycInfo via ProQuest	Performance/satisfaction/attitudes only without analyzable agency/offloading mechanism
Cultivation of metacognitive skill development through generative AI system use among university students: A focus on self-regulation and reflective thinking.	Li, Dan ; Samah, Narina Binti A.	20260101	International Journal of Education & Practice (2311-6897)	Article	Ebsco-Education	General GenAI in higher education but no substantive focus on learner agency/offloading/mechanism
Enhancing Critical Thinking and Argumentation Skills in Colombian Undergraduate Diplomacy Students: ChatGPT-Assisted and Traditional Debate Methods.	de la Puente Pacheco, Mario Alberto ; Torres, Jose ; Blanco Troncoso, Ana Laura ; Guzmán Murillo, Hernán Javier ; Carrascal, Jenny Xiomara Márquez	20251001	Journal of Political Science Education	Article	Ebsco-Education	General GenAI in higher education but no substantive focus on learner agency/offloading/mechanism
Supporting self-regulated learning through generative AI feedback in online higher education: the importance of student perceptions of the source of feedback.	Yilmaz, Mutluhan ; Temur, Hilmi Bahadir ; Emmungil, Levent ; Çelik, Embiya ; Gauthier, Andrea ; Cukurova, Mutlu	20260430	International Journal of Educational Technology in Higher Education	Article	Ebsco-Education	Teacher/faculty/institutional/policy/administrative focus without student learning-process evidence
Artificial intelligence addiction: exploring the emerging phenomenon of addiction in the AI age	Al-Obaydi L.H.; Pikhart M.	2026	AI and Society	Review	Scopus	Performance/satisfaction/attitudes only without analyzable agency/offloading mechanism
AI feedback literacy in higher education: understanding, measuring, and predicting student feedback uptake	Liu K.; Deris F.D.	2025	Assessment and Evaluation in Higher Education	Article	Scopus	Performance/satisfaction/attitudes only without analyzable agency/offloading mechanism
A Latent Profile Analysis of Vocational L2 Learners’ Engagement With GenAI Feedback: Associations With Metacognitive Strategies and Writing Performance	Lu D.; Zeng Y.	2026	International Journal of Applied Linguistics (United Kingdom)	Article	Scopus	Performance/satisfaction/attitudes only without analyzable agency/offloading mechanism
The integration of AI with human judgement and critical thinking in decision-making process: a focus on design phase	Bani Hani I.; Hujran O.; Anwar M.	2026	Journal of Decision Systems	Article	Scopus	General GenAI in higher education but no substantive focus on learner agency/offloading/mechanism
Learning to question the machine: Prompt literacy, self-regulation, and AI-assisted interpretation in an EFL mythology classroom	Dagamseh A.; Aldamen H.; Al-Batineh M.	2026	Cogent Arts and Humanities	Article	Scopus	Teacher/faculty/institutional/policy/administrative focus without student learning-process evidence
Association between Generative AI self-efficacy and Generative AI acceptance: The mediating role of Generative AI trust and the moderating role of Generative AI risk perception	Zhang G.; Yu T.	2025	Acta Psychologica	Article	Scopus	Technology acceptance/intention-to-use without direct student learning-process or agency-related evidence
Do AI chatbot-integrated writing tasks influence writing self-efficacy and critical thinking ability? An exploratory study	Gao J.; Zhang J.; Li Y.	2025	Computers and Education: Artificial Intelligence	Article	Scopus	General GenAI in higher education but no substantive focus on learner agency/offloading/mechanism
Machine Learning’s Unintended Curriculum: The Impact of Large Language Models on Agency, Style, and Action in Literacy Ecologies.	Walker, Clay	20250601	College English	Article	Ebsco-Education	General GenAI in higher education but no substantive focus on learner agency/offloading/mechanism
Feedback Literacy.	Carless, David	20260101	International Journal of TESOL Studies	Article	Ebsco-Education	Teacher/faculty/institutional/policy/administrative focus without student learning-process evidence
The Janus face of AI literacy: a dual-pathway model of its mitigating and exacerbating effects on academic procrastination	Hermita M.; Rohani A.; Syah R.D.; Suhatril R.J.; Sartika S.	2026	Cogent Education	Article	Scopus	General GenAI in higher education but no substantive focus on learner agency/offloading/mechanism
An AI-assisted critical thinking intervention to enhance undergraduate EFL learners’ writing proficiency	Yin X.; Dou K.	2025	Studies in Educational Evaluation	Article	Scopus	Technology acceptance/intention-to-use without direct student learning-process or agency-related evidence
Generative artificial intelligence (GenAI) use and dependence: an approach from behavioral economics	Robayo-Pinzon O.; Rojas-Berrio S.; Camargo J.E.; Foxall G.R.	2025	Frontiers in Public Health	Article	Scopus	General GenAI in higher education but no substantive focus on learner agency/offloading/mechanism
Toward thoughtful integration of AI in education: Mitigating uncritical positivity and dependence on ChatGPT via classroom discussions	Kim, Jihyun;Kelly, Stephanie;Colón, Alex X.;Spence, Patric R.;Lin, Xialing				APA PsycInfo via ProQuest	Technology acceptance/intention-to-use without direct student learning-process or agency-related evidence
Flow in ChatGPT-based logic learning and its influences on logic and self-efficacy in English argumentative writing.	Zhang, Ruofei ; Zou, Di ; Cheng, Gary ; Xie, Haoran	20250101	Computers in Human Behavior	Article	Ebsco-Education	Technology acceptance/intention-to-use without direct student learning-process or agency-related evidence
Integrating critical thinking and artificial intelligence in higher education: A bibliometric and systematic review of skills and strategies	Salido A.; Syarif I.; Sitepu M.S.; Suparjan; Wana P.R.; Taufika R.; Melisa R.	2025	Social Sciences and Humanities Open	Review	Scopus	Teacher/faculty/institutional/policy/administrative focus without student learning-process evidence
University students’ sequential self-regulatory learning actions for completing cognitive-demanding and cognitive-less-demanding tasks with genai: Ordered network analysis	Cheng, Michelle;Cheung, Kason Ka Ching				APA PsycInfo via ProQuest	Performance/satisfaction/attitudes only without analyzable agency/offloading mechanism
Feedback Literacy.	Carless, David	20260101	International Journal of TESOL Studies	Article	Ebsco-Education	Teacher/faculty/institutional/policy/administrative focus without student learning-process evidence
Enhancing Critical Thinking and Self-Efficacy with GenAI: A Social Cognitive Perspective Using Structural Equation Modelling	Da Teng ; Xue Zhou ; Hosam Al-Samarraie ; Lei Fang	20260201	Journal of Computer Assisted Learning	Journal Articles ; Reports - Research	Ebsco-ERIC	Performance/satisfaction/attitudes only without analyzable agency/offloading mechanism
GenAI as metacognitive scaffolding in flipped classrooms: Impact on learner outcomes	Yildiz Durak H.; Kaya D.; Ursavaş Ö.F.	2025	Innovations in Education and Teaching International	Article	Scopus	Performance/satisfaction/attitudes only without analyzable agency/offloading mechanism
Exploring how ChatGPT adoption shapes student engagement, critical thinking, and academic achievement	Hong N.X.	2025	Journal of Advanced Pharmacy Education and Research	Article	Scopus	Technology acceptance/intention-to-use without direct student learning-process or agency-related evidence
Feedback Literacy.	Carless, David	20260101	International Journal of TESOL Studies	Article	Ebsco-Education	Teacher/faculty/institutional/policy/administrative focus without student learning-process evidence
The Relationship between Inert Thinking and ChatGPT Dependence: An I-PACE Model Perspective	Jian-Hong Ye ; Mengmeng Zhang ; Weiguaju Nong ; Li Wang ; Xiantong Yang	20250201	Education and Information Technologies	Journal Articles ; Reports - Research	Ebsco-ERIC	Performance/satisfaction/attitudes only without analyzable agency/offloading mechanism
L2 writers’ critical AI literacy in AI-assisted academic writing: scale development and validation	Yao G.; Fan L.	2026	IRAL - International Review of Applied Linguistics in Language Teaching	Article	Scopus	Performance/satisfaction/attitudes only without analyzable agency/offloading mechanism
Enhancing Critical Thinking: Exploring Human-AI Synergy in Student Cognitive Development.	JAI LAMIMI, Imane ; EL JEMLI, Sara ; ZERYOUH, Imane	20250402	Arab World English Journal	Article	Ebsco-Education	Performance/satisfaction/attitudes only without analyzable agency/offloading mechanism
LINKING AI LITERACY, SELF-EFFICACY, ATTITUDES, AND ACHIEVEMENT: A MIXED-METHODS STUDY ON THE MODERATING ROLE OF AI USAGE AND STUDY YEAR	Dang H.A.T.; Nguyen V.T.T.	2025	Journal of Information Technology Education: Research	Article	Scopus	General GenAI in higher education but no substantive focus on learner agency/offloading/mechanism
Students' prompt patterns and its effects in AI-assisted academic writing: Focusing on students' level of AI literacy.	Kim, Jinhee ; Yu, Seongryeong ; Lee, Sang-Soog ; Detrick, Rita	20260601	Journal of Research on Technology in Education	Article	Ebsco-Education	Performance/satisfaction/attitudes only without analyzable agency/offloading mechanism
Feedback Literacy.	Carless, David	20260101	International Journal of TESOL Studies	Article	Ebsco-Education	Teacher/faculty/institutional/policy/administrative focus without student learning-process evidence
Enhancing Critical Thinking in Generative AI Search with Metacognitive Prompts	Singh A.; Guan Z.; Rieh S.Y.	2025	Proceedings of the Association for Information Science and Technology	Article	Scopus	Performance/satisfaction/attitudes only without analyzable agency/offloading mechanism
Thinking to learn: managing the risks of outsourcing to GenAI	Chase A.-M.; Galvin K.	2026	Assessment and Evaluation in Higher Education	Article	Scopus	General GenAI in higher education but no substantive focus on learner agency/offloading/mechanism
Artificial Intelligence and Collaborative Learning: Impacts on Creativity, Critical Thinking, and Problem-Solving	Abderrahim Agnaou ; Hayat El Asri	20250101	Journal of Educational Research and Practice	Journal Articles ; Reports - Research	Ebsco-ERIC	General GenAI in higher education but no substantive focus on learner agency/offloading/mechanism
Critical thinking assessment in higher education: A mixed-methods comparative analysis of ai and human evaluator	Trikoili, Anna;Georgiou, Despoina;Pappa, Christina Ioanna;Pittich, Daniel				APA PsycInfo via ProQuest	Teacher/faculty/institutional/policy/administrative focus without student learning-process evidence
Evaluating the critical thinking of large language models: Insights and limitations	Jiang, Liming;Cui, Ying;Liu, Risheng;Luo, Fang				APA PsycInfo via ProQuest	Performance/satisfaction/attitudes only without analyzable agency/offloading mechanism
